# Supplementary material for: Whole-genome optical mapping reveals a mis-assembly between two rRNA operons of Corynebacterium pseudotuberculosis strain 1002
Source: BMC Genomics. 2016 Apr 30;17:315. doi: 10.1186/s12864-016-2673-7 (PMC4851793; doi:10.1186/s12864-016-2673-7)
Supplement: Additional file 1: — C. pseudotuberculosis 1002 sequence placement. This XML file contains the restriction site positions used to the sequence placements by MapSolver™. (XML 88 kb) [file 12864_2016_2673_MOESM1_ESM.xml]

<?xml version="1.0" encoding="UTF-8"?>
<RESTRICTION_MAPS_DOCUMENT version="0.2">
  <DISPLAY_INFO SCALE="0.000325090" X="0" Y="98" RULER="true" RULERORIGIN="0" GRID="true" GRIDSNAP="false"/>

  <RESTRICTION_MAP ID="Corynebacterium pseudotuberculosis (1002)" ENZYME="KpnI" INSILICO="false">
    <MAP_DISPLAY DBID="111415" EDITABLE="false" STICK="false" X="9228" Y="174" TRANS="255" ORDER="210" ORIENTATION="1" CIRCULAR="true" GROUPID="-1"/>
      <FRAGMENTS SHIFT="0" OFFSET="1">
        <F I="0" S="5589" STDDEV="0.000" HIGHLIGHT="false" HIDE="false" GAP="false"/>
        <F I="1" S="3552" STDDEV="0.000" HIGHLIGHT="false" HIDE="false" GAP="false"/>
        <F I="2" S="3139" STDDEV="0.000" HIGHLIGHT="false" HIDE="false" GAP="false"/>
        <F I="3" S="10640" STDDEV="0.000" HIGHLIGHT="false" HIDE="false" GAP="false"/>
        <F I="4" S="3351" STDDEV="0.000" HIGHLIGHT="false" HIDE="false" GAP="false"/>
        <F I="5" S="13032" STDDEV="0.000" HIGHLIGHT="false" HIDE="false" GAP="false"/>
        <F I="6" S="3833" STDDEV="0.000" HIGHLIGHT="false" HIDE="false" GAP="false"/>
        <F I="7" S="14439" STDDEV="0.000" HIGHLIGHT="false" HIDE="false" GAP="false"/>
        <F I="8" S="7460" STDDEV="0.000" HIGHLIGHT="false" HIDE="false" GAP="false"/>
        <F I="9" S="3268" STDDEV="0.000" HIGHLIGHT="false" HIDE="false" GAP="false"/>
        <F I="10" S="6889" STDDEV="0.000" HIGHLIGHT="false" HIDE="false" GAP="false"/>
        <F I="11" S="2225" STDDEV="0.000" HIGHLIGHT="false" HIDE="false" GAP="false"/>
        <F I="12" S="8197" STDDEV="0.000" HIGHLIGHT="false" HIDE="false" GAP="false"/>
        <F I="13" S="6361" STDDEV="0.000" HIGHLIGHT="false" HIDE="false" GAP="false"/>
        <F I="14" S="23122" STDDEV="0.000" HIGHLIGHT="false" HIDE="false" GAP="false"/>
        <F I="15" S="10240" STDDEV="0.000" HIGHLIGHT="false" HIDE="false" GAP="false"/>
        <F I="16" S="13937" STDDEV="0.000" HIGHLIGHT="false" HIDE="false" GAP="false"/>
        <F I="17" S="11591" STDDEV="0.000" HIGHLIGHT="false" HIDE="false" GAP="false"/>
        <F I="18" S="5246" STDDEV="0.000" HIGHLIGHT="false" HIDE="false" GAP="false"/>
        <F I="19" S="3577" STDDEV="0.000" HIGHLIGHT="false" HIDE="false" GAP="false"/>
        <F I="20" S="17129" STDDEV="0.000" HIGHLIGHT="false" HIDE="false" GAP="false"/>
        <F I="21" S="1353" STDDEV="0.000" HIGHLIGHT="false" HIDE="false" GAP="false"/>
        <F I="22" S="10193" STDDEV="0.000" HIGHLIGHT="false" HIDE="false" GAP="false"/>
        <F I="23" S="6020" STDDEV="0.000" HIGHLIGHT="false" HIDE="false" GAP="false"/>
        <F I="24" S="2095" STDDEV="0.000" HIGHLIGHT="false" HIDE="false" GAP="false"/>
        <F I="25" S="5545" STDDEV="0.000" HIGHLIGHT="false" HIDE="false" GAP="false"/>
        <F I="26" S="9166" STDDEV="0.000" HIGHLIGHT="false" HIDE="false" GAP="false"/>
        <F I="27" S="2559" STDDEV="0.000" HIGHLIGHT="false" HIDE="false" GAP="false"/>
        <F I="28" S="5658" STDDEV="0.000" HIGHLIGHT="false" HIDE="false" GAP="false"/>
        <F I="29" S="4962" STDDEV="0.000" HIGHLIGHT="false" HIDE="false" GAP="false"/>
        <F I="30" S="10116" STDDEV="0.000" HIGHLIGHT="false" HIDE="false" GAP="false"/>
        <F I="31" S="3602" STDDEV="0.000" HIGHLIGHT="false" HIDE="false" GAP="false"/>
        <F I="32" S="3416" STDDEV="0.000" HIGHLIGHT="false" HIDE="false" GAP="false"/>
        <F I="33" S="2264" STDDEV="0.000" HIGHLIGHT="false" HIDE="false" GAP="false"/>
        <F I="34" S="13369" STDDEV="0.000" HIGHLIGHT="false" HIDE="false" GAP="false"/>
        <F I="35" S="5380" STDDEV="0.000" HIGHLIGHT="false" HIDE="false" GAP="false"/>
        <F I="36" S="3972" STDDEV="0.000" HIGHLIGHT="false" HIDE="false" GAP="false"/>
        <F I="37" S="1898" STDDEV="0.000" HIGHLIGHT="false" HIDE="false" GAP="false"/>
        <F I="38" S="6413" STDDEV="0.000" HIGHLIGHT="false" HIDE="false" GAP="false"/>
        <F I="39" S="11881" STDDEV="0.000" HIGHLIGHT="false" HIDE="false" GAP="false"/>
        <F I="40" S="1872" STDDEV="0.000" HIGHLIGHT="false" HIDE="false" GAP="false"/>
        <F I="41" S="9029" STDDEV="0.000" HIGHLIGHT="false" HIDE="false" GAP="false"/>
        <F I="42" S="2351" STDDEV="0.000" HIGHLIGHT="false" HIDE="false" GAP="false"/>
        <F I="43" S="6952" STDDEV="0.000" HIGHLIGHT="false" HIDE="false" GAP="false"/>
        <F I="44" S="2204" STDDEV="0.000" HIGHLIGHT="false" HIDE="false" GAP="false"/>
        <F I="45" S="5166" STDDEV="0.000" HIGHLIGHT="false" HIDE="false" GAP="false"/>
        <F I="46" S="2498" STDDEV="0.000" HIGHLIGHT="false" HIDE="false" GAP="false"/>
        <F I="47" S="6340" STDDEV="0.000" HIGHLIGHT="false" HIDE="false" GAP="false"/>
        <F I="48" S="1725" STDDEV="0.000" HIGHLIGHT="false" HIDE="false" GAP="false"/>
        <F I="49" S="7894" STDDEV="0.000" HIGHLIGHT="false" HIDE="false" GAP="false"/>
        <F I="50" S="1805" STDDEV="0.000" HIGHLIGHT="false" HIDE="false" GAP="false"/>
        <F I="51" S="3870" STDDEV="0.000" HIGHLIGHT="false" HIDE="false" GAP="false"/>
        <F I="52" S="903" STDDEV="0.000" HIGHLIGHT="false" HIDE="false" GAP="false"/>
        <F I="53" S="11636" STDDEV="0.000" HIGHLIGHT="false" HIDE="false" GAP="false"/>
        <F I="54" S="2156" STDDEV="0.000" HIGHLIGHT="false" HIDE="false" GAP="false"/>
        <F I="55" S="6985" STDDEV="0.000" HIGHLIGHT="false" HIDE="false" GAP="false"/>
        <F I="56" S="2329" STDDEV="0.000" HIGHLIGHT="false" HIDE="false" GAP="false"/>
        <F I="57" S="2190" STDDEV="0.000" HIGHLIGHT="false" HIDE="false" GAP="false"/>
        <F I="58" S="2614" STDDEV="0.000" HIGHLIGHT="false" HIDE="false" GAP="false"/>
        <F I="59" S="3344" STDDEV="0.000" HIGHLIGHT="false" HIDE="false" GAP="false"/>
        <F I="60" S="4749" STDDEV="0.000" HIGHLIGHT="false" HIDE="false" GAP="false"/>
        <F I="61" S="4025" STDDEV="0.000" HIGHLIGHT="false" HIDE="false" GAP="false"/>
        <F I="62" S="2223" STDDEV="0.000" HIGHLIGHT="false" HIDE="false" GAP="false"/>
        <F I="63" S="7447" STDDEV="0.000" HIGHLIGHT="false" HIDE="false" GAP="false"/>
        <F I="64" S="17559" STDDEV="0.000" HIGHLIGHT="false" HIDE="false" GAP="false"/>
        <F I="65" S="4067" STDDEV="0.000" HIGHLIGHT="false" HIDE="false" GAP="false"/>
        <F I="66" S="15427" STDDEV="0.000" HIGHLIGHT="false" HIDE="false" GAP="false"/>
        <F I="67" S="2639" STDDEV="0.000" HIGHLIGHT="false" HIDE="false" GAP="false"/>
        <F I="68" S="4068" STDDEV="0.000" HIGHLIGHT="false" HIDE="false" GAP="false"/>
        <F I="69" S="1806" STDDEV="0.000" HIGHLIGHT="false" HIDE="false" GAP="false"/>
        <F I="70" S="2460" STDDEV="0.000" HIGHLIGHT="false" HIDE="false" GAP="false"/>
        <F I="71" S="3971" STDDEV="0.000" HIGHLIGHT="false" HIDE="false" GAP="false"/>
        <F I="72" S="3237" STDDEV="0.000" HIGHLIGHT="false" HIDE="false" GAP="false"/>
        <F I="73" S="16998" STDDEV="0.000" HIGHLIGHT="false" HIDE="false" GAP="false"/>
        <F I="74" S="8189" STDDEV="0.000" HIGHLIGHT="false" HIDE="false" GAP="false"/>
        <F I="75" S="1705" STDDEV="0.000" HIGHLIGHT="false" HIDE="false" GAP="false"/>
        <F I="76" S="10034" STDDEV="0.000" HIGHLIGHT="false" HIDE="false" GAP="false"/>
        <F I="77" S="4534" STDDEV="0.000" HIGHLIGHT="false" HIDE="false" GAP="false"/>
        <F I="78" S="4761" STDDEV="0.000" HIGHLIGHT="false" HIDE="false" GAP="false"/>
        <F I="79" S="2036" STDDEV="0.000" HIGHLIGHT="false" HIDE="false" GAP="false"/>
        <F I="80" S="17388" STDDEV="0.000" HIGHLIGHT="false" HIDE="false" GAP="false"/>
        <F I="81" S="14149" STDDEV="0.000" HIGHLIGHT="false" HIDE="false" GAP="false"/>
        <F I="82" S="5701" STDDEV="0.000" HIGHLIGHT="false" HIDE="false" GAP="false"/>
        <F I="83" S="3219" STDDEV="0.000" HIGHLIGHT="false" HIDE="false" GAP="false"/>
        <F I="84" S="6796" STDDEV="0.000" HIGHLIGHT="false" HIDE="false" GAP="false"/>
        <F I="85" S="2301" STDDEV="0.000" HIGHLIGHT="false" HIDE="false" GAP="false"/>
        <F I="86" S="2690" STDDEV="0.000" HIGHLIGHT="false" HIDE="false" GAP="false"/>
        <F I="87" S="3289" STDDEV="0.000" HIGHLIGHT="false" HIDE="false" GAP="false"/>
        <F I="88" S="2409" STDDEV="0.000" HIGHLIGHT="false" HIDE="false" GAP="false"/>
        <F I="89" S="9058" STDDEV="0.000" HIGHLIGHT="false" HIDE="false" GAP="false"/>
        <F I="90" S="3853" STDDEV="0.000" HIGHLIGHT="false" HIDE="false" GAP="false"/>
        <F I="91" S="4502" STDDEV="0.000" HIGHLIGHT="false" HIDE="false" GAP="false"/>
        <F I="92" S="5723" STDDEV="0.000" HIGHLIGHT="false" HIDE="false" GAP="false"/>
        <F I="93" S="1977" STDDEV="0.000" HIGHLIGHT="false" HIDE="false" GAP="false"/>
        <F I="94" S="3991" STDDEV="0.000" HIGHLIGHT="false" HIDE="false" GAP="false"/>
        <F I="95" S="5388" STDDEV="0.000" HIGHLIGHT="false" HIDE="false" GAP="false"/>
        <F I="96" S="2484" STDDEV="0.000" HIGHLIGHT="false" HIDE="false" GAP="false"/>
        <F I="97" S="2434" STDDEV="0.000" HIGHLIGHT="false" HIDE="false" GAP="false"/>
        <F I="98" S="19901" STDDEV="0.000" HIGHLIGHT="false" HIDE="false" GAP="false"/>
        <F I="99" S="3372" STDDEV="0.000" HIGHLIGHT="false" HIDE="false" GAP="false"/>
        <F I="100" S="3313" STDDEV="0.000" HIGHLIGHT="false" HIDE="false" GAP="false"/>
        <F I="101" S="1861" STDDEV="0.000" HIGHLIGHT="false" HIDE="false" GAP="false"/>
        <F I="102" S="13448" STDDEV="0.000" HIGHLIGHT="false" HIDE="false" GAP="false"/>
        <F I="103" S="3797" STDDEV="0.000" HIGHLIGHT="false" HIDE="false" GAP="false"/>
        <F I="104" S="1520" STDDEV="0.000" HIGHLIGHT="false" HIDE="false" GAP="false"/>
        <F I="105" S="16786" STDDEV="0.000" HIGHLIGHT="false" HIDE="false" GAP="false"/>
        <F I="106" S="6783" STDDEV="0.000" HIGHLIGHT="false" HIDE="false" GAP="false"/>
        <F I="107" S="2089" STDDEV="0.000" HIGHLIGHT="false" HIDE="false" GAP="false"/>
        <F I="108" S="19260" STDDEV="0.000" HIGHLIGHT="false" HIDE="false" GAP="false"/>
        <F I="109" S="8438" STDDEV="0.000" HIGHLIGHT="false" HIDE="false" GAP="false"/>
        <F I="110" S="4096" STDDEV="0.000" HIGHLIGHT="false" HIDE="false" GAP="false"/>
        <F I="111" S="3127" STDDEV="0.000" HIGHLIGHT="false" HIDE="false" GAP="false"/>
        <F I="112" S="6603" STDDEV="0.000" HIGHLIGHT="false" HIDE="false" GAP="false"/>
        <F I="113" S="6392" STDDEV="0.000" HIGHLIGHT="false" HIDE="false" GAP="false"/>
        <F I="114" S="5044" STDDEV="0.000" HIGHLIGHT="false" HIDE="false" GAP="false"/>
        <F I="115" S="12361" STDDEV="0.000" HIGHLIGHT="false" HIDE="false" GAP="false"/>
        <F I="116" S="5227" STDDEV="0.000" HIGHLIGHT="false" HIDE="false" GAP="false"/>
        <F I="117" S="2156" STDDEV="0.000" HIGHLIGHT="false" HIDE="false" GAP="false"/>
        <F I="118" S="13015" STDDEV="0.000" HIGHLIGHT="false" HIDE="false" GAP="false"/>
        <F I="119" S="2435" STDDEV="0.000" HIGHLIGHT="false" HIDE="false" GAP="false"/>
        <F I="120" S="13763" STDDEV="0.000" HIGHLIGHT="false" HIDE="false" GAP="false"/>
        <F I="121" S="5231" STDDEV="0.000" HIGHLIGHT="false" HIDE="false" GAP="false"/>
        <F I="122" S="14258" STDDEV="0.000" HIGHLIGHT="false" HIDE="false" GAP="false"/>
        <F I="123" S="20845" STDDEV="0.000" HIGHLIGHT="false" HIDE="false" GAP="false"/>
        <F I="124" S="6634" STDDEV="0.000" HIGHLIGHT="false" HIDE="false" GAP="false"/>
        <F I="125" S="3297" STDDEV="0.000" HIGHLIGHT="false" HIDE="false" GAP="false"/>
        <F I="126" S="26340" STDDEV="0.000" HIGHLIGHT="false" HIDE="false" GAP="false"/>
        <F I="127" S="10586" STDDEV="0.000" HIGHLIGHT="false" HIDE="false" GAP="false"/>
        <F I="128" S="1986" STDDEV="0.000" HIGHLIGHT="false" HIDE="false" GAP="false"/>
        <F I="129" S="2483" STDDEV="0.000" HIGHLIGHT="false" HIDE="false" GAP="false"/>
        <F I="130" S="4452" STDDEV="0.000" HIGHLIGHT="false" HIDE="false" GAP="false"/>
        <F I="131" S="2726" STDDEV="0.000" HIGHLIGHT="false" HIDE="false" GAP="false"/>
        <F I="132" S="5274" STDDEV="0.000" HIGHLIGHT="false" HIDE="false" GAP="false"/>
        <F I="133" S="14665" STDDEV="0.000" HIGHLIGHT="false" HIDE="false" GAP="false"/>
        <F I="134" S="4380" STDDEV="0.000" HIGHLIGHT="false" HIDE="false" GAP="false"/>
        <F I="135" S="16512" STDDEV="0.000" HIGHLIGHT="false" HIDE="false" GAP="false"/>
        <F I="136" S="3577" STDDEV="0.000" HIGHLIGHT="false" HIDE="false" GAP="false"/>
        <F I="137" S="3261" STDDEV="0.000" HIGHLIGHT="false" HIDE="false" GAP="false"/>
        <F I="138" S="6221" STDDEV="0.000" HIGHLIGHT="false" HIDE="false" GAP="false"/>
        <F I="139" S="2153" STDDEV="0.000" HIGHLIGHT="false" HIDE="false" GAP="false"/>
        <F I="140" S="12614" STDDEV="0.000" HIGHLIGHT="false" HIDE="false" GAP="false"/>
        <F I="141" S="2289" STDDEV="0.000" HIGHLIGHT="false" HIDE="false" GAP="false"/>
        <F I="142" S="3179" STDDEV="0.000" HIGHLIGHT="false" HIDE="false" GAP="false"/>
        <F I="143" S="2599" STDDEV="0.000" HIGHLIGHT="false" HIDE="false" GAP="false"/>
        <F I="144" S="4491" STDDEV="0.000" HIGHLIGHT="false" HIDE="false" GAP="false"/>
        <F I="145" S="3256" STDDEV="0.000" HIGHLIGHT="false" HIDE="false" GAP="false"/>
        <F I="146" S="23790" STDDEV="0.000" HIGHLIGHT="false" HIDE="false" GAP="false"/>
        <F I="147" S="3408" STDDEV="0.000" HIGHLIGHT="false" HIDE="false" GAP="false"/>
        <F I="148" S="13149" STDDEV="0.000" HIGHLIGHT="false" HIDE="false" GAP="false"/>
        <F I="149" S="2910" STDDEV="0.000" HIGHLIGHT="false" HIDE="false" GAP="false"/>
        <F I="150" S="1786" STDDEV="0.000" HIGHLIGHT="false" HIDE="false" GAP="false"/>
        <F I="151" S="10877" STDDEV="0.000" HIGHLIGHT="false" HIDE="false" GAP="false"/>
        <F I="152" S="6632" STDDEV="0.000" HIGHLIGHT="false" HIDE="false" GAP="false"/>
        <F I="153" S="4069" STDDEV="0.000" HIGHLIGHT="false" HIDE="false" GAP="false"/>
        <F I="154" S="4178" STDDEV="0.000" HIGHLIGHT="false" HIDE="false" GAP="false"/>
        <F I="155" S="2312" STDDEV="0.000" HIGHLIGHT="false" HIDE="false" GAP="false"/>
        <F I="156" S="5909" STDDEV="0.000" HIGHLIGHT="false" HIDE="false" GAP="false"/>
        <F I="157" S="2273" STDDEV="0.000" HIGHLIGHT="false" HIDE="false" GAP="false"/>
        <F I="158" S="2317" STDDEV="0.000" HIGHLIGHT="false" HIDE="false" GAP="false"/>
        <F I="159" S="10474" STDDEV="0.000" HIGHLIGHT="false" HIDE="false" GAP="false"/>
        <F I="160" S="4995" STDDEV="0.000" HIGHLIGHT="false" HIDE="false" GAP="false"/>
        <F I="161" S="38715" STDDEV="0.000" HIGHLIGHT="false" HIDE="false" GAP="false"/>
        <F I="162" S="2423" STDDEV="0.000" HIGHLIGHT="false" HIDE="false" GAP="false"/>
        <F I="163" S="3116" STDDEV="0.000" HIGHLIGHT="false" HIDE="false" GAP="false"/>
        <F I="164" S="4517" STDDEV="0.000" HIGHLIGHT="false" HIDE="false" GAP="false"/>
        <F I="165" S="5558" STDDEV="0.000" HIGHLIGHT="false" HIDE="false" GAP="false"/>
        <F I="166" S="2589" STDDEV="0.000" HIGHLIGHT="false" HIDE="false" GAP="false"/>
        <F I="167" S="3686" STDDEV="0.000" HIGHLIGHT="false" HIDE="false" GAP="false"/>
        <F I="168" S="2026" STDDEV="0.000" HIGHLIGHT="false" HIDE="false" GAP="false"/>
        <F I="169" S="5841" STDDEV="0.000" HIGHLIGHT="false" HIDE="false" GAP="false"/>
        <F I="170" S="7412" STDDEV="0.000" HIGHLIGHT="false" HIDE="false" GAP="false"/>
        <F I="171" S="4959" STDDEV="0.000" HIGHLIGHT="false" HIDE="false" GAP="false"/>
        <F I="172" S="4786" STDDEV="0.000" HIGHLIGHT="false" HIDE="false" GAP="false"/>
        <F I="173" S="23209" STDDEV="0.000" HIGHLIGHT="false" HIDE="false" GAP="false"/>
        <F I="174" S="2514" STDDEV="0.000" HIGHLIGHT="false" HIDE="false" GAP="false"/>
        <F I="175" S="3480" STDDEV="0.000" HIGHLIGHT="false" HIDE="false" GAP="false"/>
        <F I="176" S="2061" STDDEV="0.000" HIGHLIGHT="false" HIDE="false" GAP="false"/>
        <F I="177" S="8047" STDDEV="0.000" HIGHLIGHT="false" HIDE="false" GAP="false"/>
        <F I="178" S="4786" STDDEV="0.000" HIGHLIGHT="false" HIDE="false" GAP="false"/>
        <F I="179" S="9587" STDDEV="0.000" HIGHLIGHT="false" HIDE="false" GAP="false"/>
        <F I="180" S="1716" STDDEV="0.000" HIGHLIGHT="false" HIDE="false" GAP="false"/>
        <F I="181" S="3291" STDDEV="0.000" HIGHLIGHT="false" HIDE="false" GAP="false"/>
        <F I="182" S="22805" STDDEV="0.000" HIGHLIGHT="false" HIDE="false" GAP="false"/>
        <F I="183" S="12611" STDDEV="0.000" HIGHLIGHT="false" HIDE="false" GAP="false"/>
        <F I="184" S="6560" STDDEV="0.000" HIGHLIGHT="false" HIDE="false" GAP="false"/>
        <F I="185" S="15979" STDDEV="0.000" HIGHLIGHT="false" HIDE="false" GAP="false"/>
        <F I="186" S="11516" STDDEV="0.000" HIGHLIGHT="false" HIDE="false" GAP="false"/>
        <F I="187" S="8988" STDDEV="0.000" HIGHLIGHT="false" HIDE="false" GAP="false"/>
        <F I="188" S="8126" STDDEV="0.000" HIGHLIGHT="false" HIDE="false" GAP="false"/>
        <F I="189" S="3083" STDDEV="0.000" HIGHLIGHT="false" HIDE="false" GAP="false"/>
        <F I="190" S="2539" STDDEV="0.000" HIGHLIGHT="false" HIDE="false" GAP="false"/>
        <F I="191" S="2063" STDDEV="0.000" HIGHLIGHT="false" HIDE="false" GAP="false"/>
        <F I="192" S="3827" STDDEV="0.000" HIGHLIGHT="false" HIDE="false" GAP="false"/>
        <F I="193" S="2601" STDDEV="0.000" HIGHLIGHT="false" HIDE="false" GAP="false"/>
        <F I="194" S="2463" STDDEV="0.000" HIGHLIGHT="false" HIDE="false" GAP="false"/>
        <F I="195" S="12548" STDDEV="0.000" HIGHLIGHT="false" HIDE="false" GAP="false"/>
        <F I="196" S="4986" STDDEV="0.000" HIGHLIGHT="false" HIDE="false" GAP="false"/>
        <F I="197" S="8982" STDDEV="0.000" HIGHLIGHT="false" HIDE="false" GAP="false"/>
        <F I="198" S="7369" STDDEV="0.000" HIGHLIGHT="false" HIDE="false" GAP="false"/>
        <F I="199" S="6553" STDDEV="0.000" HIGHLIGHT="false" HIDE="false" GAP="false"/>
        <F I="200" S="2770" STDDEV="0.000" HIGHLIGHT="false" HIDE="false" GAP="false"/>
        <F I="201" S="6904" STDDEV="0.000" HIGHLIGHT="false" HIDE="false" GAP="false"/>
        <F I="202" S="6844" STDDEV="0.000" HIGHLIGHT="false" HIDE="false" GAP="false"/>
        <F I="203" S="5804" STDDEV="0.000" HIGHLIGHT="false" HIDE="false" GAP="false"/>
        <F I="204" S="2553" STDDEV="0.000" HIGHLIGHT="false" HIDE="false" GAP="false"/>
        <F I="205" S="7811" STDDEV="0.000" HIGHLIGHT="false" HIDE="false" GAP="false"/>
        <F I="206" S="2233" STDDEV="0.000" HIGHLIGHT="false" HIDE="false" GAP="false"/>
        <F I="207" S="5252" STDDEV="0.000" HIGHLIGHT="false" HIDE="false" GAP="false"/>
        <F I="208" S="12020" STDDEV="0.000" HIGHLIGHT="false" HIDE="false" GAP="false"/>
        <F I="209" S="4153" STDDEV="0.000" HIGHLIGHT="false" HIDE="false" GAP="false"/>
        <F I="210" S="5845" STDDEV="0.000" HIGHLIGHT="false" HIDE="false" GAP="false"/>
        <F I="211" S="4622" STDDEV="0.000" HIGHLIGHT="false" HIDE="false" GAP="false"/>
        <F I="212" S="3141" STDDEV="0.000" HIGHLIGHT="false" HIDE="false" GAP="false"/>
        <F I="213" S="5366" STDDEV="0.000" HIGHLIGHT="false" HIDE="false" GAP="false"/>
        <F I="214" S="27102" STDDEV="0.000" HIGHLIGHT="false" HIDE="false" GAP="false"/>
        <F I="215" S="2147" STDDEV="0.000" HIGHLIGHT="false" HIDE="false" GAP="false"/>
        <F I="216" S="11933" STDDEV="0.000" HIGHLIGHT="false" HIDE="false" GAP="false"/>
        <F I="217" S="7282" STDDEV="0.000" HIGHLIGHT="false" HIDE="false" GAP="false"/>
        <F I="218" S="4734" STDDEV="0.000" HIGHLIGHT="false" HIDE="false" GAP="false"/>
        <F I="219" S="2282" STDDEV="0.000" HIGHLIGHT="false" HIDE="false" GAP="false"/>
        <F I="220" S="10872" STDDEV="0.000" HIGHLIGHT="false" HIDE="false" GAP="false"/>
        <F I="221" S="8414" STDDEV="0.000" HIGHLIGHT="false" HIDE="false" GAP="false"/>
        <F I="222" S="2832" STDDEV="0.000" HIGHLIGHT="false" HIDE="false" GAP="false"/>
        <F I="223" S="4247" STDDEV="0.000" HIGHLIGHT="false" HIDE="false" GAP="false"/>
        <F I="224" S="1863" STDDEV="0.000" HIGHLIGHT="false" HIDE="false" GAP="false"/>
        <F I="225" S="4740" STDDEV="0.000" HIGHLIGHT="false" HIDE="false" GAP="false"/>
        <F I="226" S="2637" STDDEV="0.000" HIGHLIGHT="false" HIDE="false" GAP="false"/>
        <F I="227" S="4356" STDDEV="0.000" HIGHLIGHT="false" HIDE="false" GAP="false"/>
        <F I="228" S="8819" STDDEV="0.000" HIGHLIGHT="false" HIDE="false" GAP="false"/>
        <F I="229" S="1955" STDDEV="0.000" HIGHLIGHT="false" HIDE="false" GAP="false"/>
        <F I="230" S="3599" STDDEV="0.000" HIGHLIGHT="false" HIDE="false" GAP="false"/>
        <F I="231" S="2695" STDDEV="0.000" HIGHLIGHT="false" HIDE="false" GAP="false"/>
        <F I="232" S="5986" STDDEV="0.000" HIGHLIGHT="false" HIDE="false" GAP="false"/>
        <F I="233" S="1755" STDDEV="0.000" HIGHLIGHT="false" HIDE="false" GAP="false"/>
        <F I="234" S="9563" STDDEV="0.000" HIGHLIGHT="false" HIDE="false" GAP="false"/>
        <F I="235" S="16356" STDDEV="0.000" HIGHLIGHT="false" HIDE="false" GAP="false"/>
        <F I="236" S="5884" STDDEV="0.000" HIGHLIGHT="false" HIDE="false" GAP="false"/>
        <F I="237" S="3352" STDDEV="0.000" HIGHLIGHT="false" HIDE="false" GAP="false"/>
        <F I="238" S="32845" STDDEV="0.000" HIGHLIGHT="false" HIDE="false" GAP="false"/>
        <F I="239" S="2210" STDDEV="0.000" HIGHLIGHT="false" HIDE="false" GAP="false"/>
        <F I="240" S="3917" STDDEV="0.000" HIGHLIGHT="false" HIDE="false" GAP="false"/>
        <F I="241" S="9674" STDDEV="0.000" HIGHLIGHT="false" HIDE="false" GAP="false"/>
        <F I="242" S="1668" STDDEV="0.000" HIGHLIGHT="false" HIDE="false" GAP="false"/>
        <F I="243" S="23548" STDDEV="0.000" HIGHLIGHT="false" HIDE="false" GAP="false"/>
        <F I="244" S="12994" STDDEV="0.000" HIGHLIGHT="false" HIDE="false" GAP="false"/>
        <F I="245" S="13274" STDDEV="0.000" HIGHLIGHT="false" HIDE="false" GAP="false"/>
        <F I="246" S="8014" STDDEV="0.000" HIGHLIGHT="false" HIDE="false" GAP="false"/>
        <F I="247" S="8865" STDDEV="0.000" HIGHLIGHT="false" HIDE="false" GAP="false"/>
        <F I="248" S="16912" STDDEV="0.000" HIGHLIGHT="false" HIDE="false" GAP="false"/>
        <F I="249" S="3729" STDDEV="0.000" HIGHLIGHT="false" HIDE="false" GAP="false"/>
        <F I="250" S="4483" STDDEV="0.000" HIGHLIGHT="false" HIDE="false" GAP="false"/>
        <F I="251" S="2936" STDDEV="0.000" HIGHLIGHT="false" HIDE="false" GAP="false"/>
        <F I="252" S="2028" STDDEV="0.000" HIGHLIGHT="false" HIDE="false" GAP="false"/>
        <F I="253" S="6527" STDDEV="0.000" HIGHLIGHT="false" HIDE="false" GAP="false"/>
        <F I="254" S="5569" STDDEV="0.000" HIGHLIGHT="false" HIDE="false" GAP="false"/>
        <F I="255" S="1932" STDDEV="0.000" HIGHLIGHT="false" HIDE="false" GAP="false"/>
        <F I="256" S="3800" STDDEV="0.000" HIGHLIGHT="false" HIDE="false" GAP="false"/>
        <F I="257" S="2573" STDDEV="0.000" HIGHLIGHT="false" HIDE="false" GAP="false"/>
        <F I="258" S="6730" STDDEV="0.000" HIGHLIGHT="false" HIDE="false" GAP="false"/>
        <F I="259" S="15046" STDDEV="0.000" HIGHLIGHT="false" HIDE="false" GAP="false"/>
        <F I="260" S="2196" STDDEV="0.000" HIGHLIGHT="false" HIDE="false" GAP="false"/>
        <F I="261" S="2970" STDDEV="0.000" HIGHLIGHT="false" HIDE="false" GAP="false"/>
        <F I="262" S="4778" STDDEV="0.000" HIGHLIGHT="false" HIDE="false" GAP="false"/>
        <F I="263" S="2017" STDDEV="0.000" HIGHLIGHT="false" HIDE="false" GAP="false"/>
        <F I="264" S="4196" STDDEV="0.000" HIGHLIGHT="false" HIDE="false" GAP="false"/>
        <F I="265" S="2427" STDDEV="0.000" HIGHLIGHT="false" HIDE="false" GAP="false"/>
        <F I="266" S="1574" STDDEV="0.000" HIGHLIGHT="false" HIDE="false" GAP="false"/>
        <F I="267" S="4541" STDDEV="0.000" HIGHLIGHT="false" HIDE="false" GAP="false"/>
        <F I="268" S="2714" STDDEV="0.000" HIGHLIGHT="false" HIDE="false" GAP="false"/>
        <F I="269" S="2036" STDDEV="0.000" HIGHLIGHT="false" HIDE="false" GAP="false"/>
        <F I="270" S="3961" STDDEV="0.000" HIGHLIGHT="false" HIDE="false" GAP="false"/>
        <F I="271" S="2707" STDDEV="0.000" HIGHLIGHT="false" HIDE="false" GAP="false"/>
        <F I="272" S="11232" STDDEV="0.000" HIGHLIGHT="false" HIDE="false" GAP="false"/>
        <F I="273" S="4809" STDDEV="0.000" HIGHLIGHT="false" HIDE="false" GAP="false"/>
        <F I="274" S="1883" STDDEV="0.000" HIGHLIGHT="false" HIDE="false" GAP="false"/>
        <F I="275" S="4650" STDDEV="0.000" HIGHLIGHT="false" HIDE="false" GAP="false"/>
        <F I="276" S="1963" STDDEV="0.000" HIGHLIGHT="false" HIDE="false" GAP="false"/>
        <F I="277" S="3456" STDDEV="0.000" HIGHLIGHT="false" HIDE="false" GAP="false"/>
        <F I="278" S="2041" STDDEV="0.000" HIGHLIGHT="false" HIDE="false" GAP="false"/>
        <F I="279" S="21553" STDDEV="0.000" HIGHLIGHT="false" HIDE="false" GAP="false"/>
        <F I="280" S="11207" STDDEV="0.000" HIGHLIGHT="false" HIDE="false" GAP="false"/>
        <F I="281" S="2428" STDDEV="0.000" HIGHLIGHT="false" HIDE="false" GAP="false"/>
        <F I="282" S="11563" STDDEV="0.000" HIGHLIGHT="false" HIDE="false" GAP="false"/>
        <F I="283" S="4949" STDDEV="0.000" HIGHLIGHT="false" HIDE="false" GAP="false"/>
        <F I="284" S="6364" STDDEV="0.000" HIGHLIGHT="false" HIDE="false" GAP="false"/>
        <F I="285" S="4007" STDDEV="0.000" HIGHLIGHT="false" HIDE="false" GAP="false"/>
        <F I="286" S="1827" STDDEV="0.000" HIGHLIGHT="false" HIDE="false" GAP="false"/>
        <F I="287" S="13255" STDDEV="0.000" HIGHLIGHT="false" HIDE="false" GAP="false"/>
        <F I="288" S="2036" STDDEV="0.000" HIGHLIGHT="false" HIDE="false" GAP="false"/>
        <F I="289" S="4292" STDDEV="0.000" HIGHLIGHT="false" HIDE="false" GAP="false"/>
        <F I="290" S="7269" STDDEV="0.000" HIGHLIGHT="false" HIDE="false" GAP="false"/>
        <F I="291" S="6096" STDDEV="0.000" HIGHLIGHT="false" HIDE="false" GAP="false"/>
        <F I="292" S="1697" STDDEV="0.000" HIGHLIGHT="false" HIDE="false" GAP="false"/>
        <F I="293" S="2840" STDDEV="0.000" HIGHLIGHT="false" HIDE="false" GAP="false"/>
        <F I="294" S="13855" STDDEV="0.000" HIGHLIGHT="false" HIDE="false" GAP="false"/>
        <F I="295" S="6235" STDDEV="0.000" HIGHLIGHT="false" HIDE="false" GAP="false"/>
        <F I="296" S="13486" STDDEV="0.000" HIGHLIGHT="false" HIDE="false" GAP="false"/>
        <F I="297" S="3733" STDDEV="0.000" HIGHLIGHT="false" HIDE="false" GAP="false"/>
        <F I="298" S="8862" STDDEV="0.000" HIGHLIGHT="false" HIDE="false" GAP="false"/>
        <F I="299" S="15235" STDDEV="0.000" HIGHLIGHT="false" HIDE="false" GAP="false"/>
        <F I="300" S="6769" STDDEV="0.000" HIGHLIGHT="false" HIDE="false" GAP="false"/>
        <F I="301" S="9641" STDDEV="0.000" HIGHLIGHT="false" HIDE="false" GAP="false"/>
        <F I="302" S="6511" STDDEV="0.000" HIGHLIGHT="false" HIDE="false" GAP="false"/>
        <F I="303" S="3444" STDDEV="0.000" HIGHLIGHT="false" HIDE="false" GAP="false"/>
        <F I="304" S="8595" STDDEV="0.000" HIGHLIGHT="false" HIDE="false" GAP="false"/>
        <F I="305" S="3909" STDDEV="0.000" HIGHLIGHT="false" HIDE="false" GAP="false"/>
        <F I="306" S="3004" STDDEV="0.000" HIGHLIGHT="false" HIDE="false" GAP="false"/>
        <F I="307" S="9235" STDDEV="0.000" HIGHLIGHT="false" HIDE="false" GAP="false"/>
        <F I="308" S="8730" STDDEV="0.000" HIGHLIGHT="false" HIDE="false" GAP="false"/>
        <F I="309" S="11059" STDDEV="0.000" HIGHLIGHT="false" HIDE="false" GAP="false"/>
        <F I="310" S="11711" STDDEV="0.000" HIGHLIGHT="false" HIDE="false" GAP="false"/>
        <F I="311" S="1717" STDDEV="0.000" HIGHLIGHT="false" HIDE="false" GAP="false"/>
        <F I="312" S="14043" STDDEV="0.000" HIGHLIGHT="false" HIDE="false" GAP="false"/>
        <F I="313" S="6743" STDDEV="0.000" HIGHLIGHT="false" HIDE="false" GAP="false"/>
        <F I="314" S="3964" STDDEV="0.000" HIGHLIGHT="false" HIDE="false" GAP="false"/>
        <F I="315" S="2619" STDDEV="0.000" HIGHLIGHT="false" HIDE="false" GAP="false"/>
        <F I="316" S="2173" STDDEV="0.000" HIGHLIGHT="false" HIDE="false" GAP="false"/>
        <F I="317" S="3848" STDDEV="0.000" HIGHLIGHT="false" HIDE="false" GAP="false"/>
        <F I="318" S="13004" STDDEV="0.000" HIGHLIGHT="false" HIDE="false" GAP="false"/>
        <F I="319" S="14736" STDDEV="0.000" HIGHLIGHT="false" HIDE="false" GAP="false"/>
        <F I="320" S="5746" STDDEV="0.000" HIGHLIGHT="false" HIDE="false" GAP="false"/>
        <F I="321" S="1954" STDDEV="0.000" HIGHLIGHT="false" HIDE="false" GAP="false"/>
        <F I="322" S="6097" STDDEV="0.000" HIGHLIGHT="false" HIDE="false" GAP="false"/>
        <F I="323" S="15080" STDDEV="0.000" HIGHLIGHT="false" HIDE="false" GAP="false"/>
        <F I="324" S="6259" STDDEV="0.000" HIGHLIGHT="false" HIDE="false" GAP="false"/>
        <F I="325" S="5297" STDDEV="0.000" HIGHLIGHT="false" HIDE="false" GAP="false"/>
        <F I="326" S="3217" STDDEV="0.000" HIGHLIGHT="false" HIDE="false" GAP="false"/>
        <F I="327" S="7356" STDDEV="0.000" HIGHLIGHT="false" HIDE="false" GAP="false"/>
        <F I="328" S="8812" STDDEV="0.000" HIGHLIGHT="false" HIDE="false" GAP="false"/>
        <F I="329" S="1636" STDDEV="0.000" HIGHLIGHT="false" HIDE="false" GAP="false"/>
        <F I="330" S="3052" STDDEV="0.000" HIGHLIGHT="false" HIDE="false" GAP="false"/>
        <F I="331" S="15491" STDDEV="0.000" HIGHLIGHT="false" HIDE="false" GAP="false"/>
        <F I="332" S="5383" STDDEV="0.000" HIGHLIGHT="false" HIDE="false" GAP="false"/>
        <F I="333" S="3373" STDDEV="0.000" HIGHLIGHT="false" HIDE="false" GAP="false"/>
        <F I="334" S="1894" STDDEV="0.000" HIGHLIGHT="false" HIDE="false" GAP="false"/>
        <F I="335" S="3152" STDDEV="0.000" HIGHLIGHT="false" HIDE="false" GAP="false"/>
        <F I="336" S="20049" STDDEV="0.000" HIGHLIGHT="false" HIDE="false" GAP="false"/>
        <F I="337" S="10517" STDDEV="0.000" HIGHLIGHT="false" HIDE="false" GAP="false"/>
        <F I="338" S="8672" STDDEV="0.000" HIGHLIGHT="false" HIDE="false" GAP="false"/>
        <F I="339" S="3757" STDDEV="0.000" HIGHLIGHT="false" HIDE="false" GAP="false"/>
        <F I="340" S="3184" STDDEV="0.000" HIGHLIGHT="false" HIDE="false" GAP="false"/>
        <F I="341" S="6677" STDDEV="0.000" HIGHLIGHT="false" HIDE="false" GAP="false"/>
        <F I="342" S="2487" STDDEV="0.000" HIGHLIGHT="false" HIDE="false" GAP="false"/>
        <F I="343" S="2111" STDDEV="0.000" HIGHLIGHT="false" HIDE="false" GAP="false"/>
        <F I="344" S="6774" STDDEV="0.000" HIGHLIGHT="false" HIDE="false" GAP="false"/>
        <F I="345" S="2288" STDDEV="0.000" HIGHLIGHT="false" HIDE="false" GAP="false"/>
        <F I="346" S="4925" STDDEV="0.000" HIGHLIGHT="false" HIDE="false" GAP="false"/>
        <F I="347" S="1763" STDDEV="0.000" HIGHLIGHT="false" HIDE="false" GAP="false"/>
        <F I="348" S="13206" STDDEV="0.000" HIGHLIGHT="false" HIDE="false" GAP="false"/>
        <F I="349" S="2325" STDDEV="0.000" HIGHLIGHT="false" HIDE="false" GAP="false"/>
        <F I="350" S="2873" STDDEV="0.000" HIGHLIGHT="false" HIDE="false" GAP="false"/>
        <F I="351" S="1893" STDDEV="0.000" HIGHLIGHT="false" HIDE="false" GAP="false"/>
        <F I="352" S="18530" STDDEV="0.000" HIGHLIGHT="false" HIDE="false" GAP="false"/>
      </FRAGMENTS>

      <MAP_METRICS STRETCH="0" RECT_AVE="0.00" RECT_ALL="0.00" MID_STDDEV="0.00" R="0.00" WIGGLE="0.00" GAP_STDDEV="0.00" GAP_MAX="0"/>
      <FEATURES>

      </FEATURES>

  </RESTRICTION_MAP>
  <RESTRICTION_MAP ID="Corynebacterium pseudotuberculosis 1002 - New assembly - Optical mapping" ENZYME="KpnI" INSILICO="true">
    <SEQUENCE_ANNOTATION URL="file:////home/dmariano/Desktop/resultados/1002_ref_x_mapa_optico/f5_a116_10-Cp_1002.fasta" TYPE="FASTA" IDENTIFIER="Corynebacterium"/>
    <MAP_DISPLAY EDITABLE="false" STICK="false" X="0" Y="310" TRANS="255" ORDER="220" ORIENTATION="1" CIRCULAR="false" GROUPID="-1"/>
      <FRAGMENTS SHIFT="0" OFFSET="1">
        <F I="0" S="7155" STDDEV="0.000" HIGHLIGHT="false" HIDE="false" GAP="false"/>
        <F I="1" S="5480" STDDEV="0.000" HIGHLIGHT="false" HIDE="false" GAP="false"/>
        <F I="2" S="3470" STDDEV="0.000" HIGHLIGHT="false" HIDE="false" GAP="false"/>
        <F I="3" S="167" STDDEV="0.000" HIGHLIGHT="false" HIDE="false" GAP="false"/>
        <F I="4" S="2852" STDDEV="0.000" HIGHLIGHT="false" HIDE="false" GAP="false"/>
        <F I="5" S="10830" STDDEV="0.000" HIGHLIGHT="false" HIDE="false" GAP="false"/>
        <F I="6" S="3106" STDDEV="0.000" HIGHLIGHT="false" HIDE="false" GAP="false"/>
        <F I="7" S="13528" STDDEV="0.000" HIGHLIGHT="false" HIDE="false" GAP="false"/>
        <F I="8" S="3679" STDDEV="0.000" HIGHLIGHT="false" HIDE="false" GAP="false"/>
        <F I="9" S="15098" STDDEV="0.000" HIGHLIGHT="false" HIDE="false" GAP="false"/>
        <F I="10" S="7336" STDDEV="0.000" HIGHLIGHT="false" HIDE="false" GAP="false"/>
        <F I="11" S="144" STDDEV="0.000" HIGHLIGHT="false" HIDE="false" GAP="false"/>
        <F I="12" S="2992" STDDEV="0.000" HIGHLIGHT="false" HIDE="false" GAP="false"/>
        <F I="13" S="6840" STDDEV="0.000" HIGHLIGHT="false" HIDE="false" GAP="false"/>
        <F I="14" S="1750" STDDEV="0.000" HIGHLIGHT="false" HIDE="false" GAP="false"/>
        <F I="15" S="8047" STDDEV="0.000" HIGHLIGHT="false" HIDE="false" GAP="false"/>
        <F I="16" S="431" STDDEV="0.000" HIGHLIGHT="false" HIDE="false" GAP="false"/>
        <F I="17" S="5872" STDDEV="0.000" HIGHLIGHT="false" HIDE="false" GAP="false"/>
        <F I="18" S="23885" STDDEV="0.000" HIGHLIGHT="false" HIDE="false" GAP="false"/>
        <F I="19" S="10318" STDDEV="0.000" HIGHLIGHT="false" HIDE="false" GAP="false"/>
        <F I="20" S="14289" STDDEV="0.000" HIGHLIGHT="false" HIDE="false" GAP="false"/>
        <F I="21" S="11884" STDDEV="0.000" HIGHLIGHT="false" HIDE="false" GAP="false"/>
        <F I="22" S="5086" STDDEV="0.000" HIGHLIGHT="false" HIDE="false" GAP="false"/>
        <F I="23" S="3378" STDDEV="0.000" HIGHLIGHT="false" HIDE="false" GAP="false"/>
        <F I="24" S="17506" STDDEV="0.000" HIGHLIGHT="false" HIDE="false" GAP="false"/>
        <F I="25" S="711" STDDEV="0.000" HIGHLIGHT="false" HIDE="false" GAP="false"/>
        <F I="26" S="10491" STDDEV="0.000" HIGHLIGHT="false" HIDE="false" GAP="false"/>
        <F I="27" S="5906" STDDEV="0.000" HIGHLIGHT="false" HIDE="false" GAP="false"/>
        <F I="28" S="1690" STDDEV="0.000" HIGHLIGHT="false" HIDE="false" GAP="false"/>
        <F I="29" S="5729" STDDEV="0.000" HIGHLIGHT="false" HIDE="false" GAP="false"/>
        <F I="30" S="9298" STDDEV="0.000" HIGHLIGHT="false" HIDE="false" GAP="false"/>
        <F I="31" S="2044" STDDEV="0.000" HIGHLIGHT="false" HIDE="false" GAP="false"/>
        <F I="32" S="653" STDDEV="0.000" HIGHLIGHT="false" HIDE="false" GAP="false"/>
        <F I="33" S="5329" STDDEV="0.000" HIGHLIGHT="false" HIDE="false" GAP="false"/>
        <F I="34" S="5052" STDDEV="0.000" HIGHLIGHT="false" HIDE="false" GAP="false"/>
        <F I="35" S="10177" STDDEV="0.000" HIGHLIGHT="false" HIDE="false" GAP="false"/>
        <F I="36" S="3102" STDDEV="0.000" HIGHLIGHT="false" HIDE="false" GAP="false"/>
        <F I="37" S="895" STDDEV="0.000" HIGHLIGHT="false" HIDE="false" GAP="false"/>
        <F I="38" S="2886" STDDEV="0.000" HIGHLIGHT="false" HIDE="false" GAP="false"/>
        <F I="39" S="2272" STDDEV="0.000" HIGHLIGHT="false" HIDE="false" GAP="false"/>
        <F I="40" S="14166" STDDEV="0.000" HIGHLIGHT="false" HIDE="false" GAP="false"/>
        <F I="41" S="5418" STDDEV="0.000" HIGHLIGHT="false" HIDE="false" GAP="false"/>
        <F I="42" S="3718" STDDEV="0.000" HIGHLIGHT="false" HIDE="false" GAP="false"/>
        <F I="43" S="1504" STDDEV="0.000" HIGHLIGHT="false" HIDE="false" GAP="false"/>
        <F I="44" S="6197" STDDEV="0.000" HIGHLIGHT="false" HIDE="false" GAP="false"/>
        <F I="45" S="274" STDDEV="0.000" HIGHLIGHT="false" HIDE="false" GAP="false"/>
        <F I="46" S="12440" STDDEV="0.000" HIGHLIGHT="false" HIDE="false" GAP="false"/>
        <F I="47" S="1354" STDDEV="0.000" HIGHLIGHT="false" HIDE="false" GAP="false"/>
        <F I="48" S="9264" STDDEV="0.000" HIGHLIGHT="false" HIDE="false" GAP="false"/>
        <F I="49" S="2287" STDDEV="0.000" HIGHLIGHT="false" HIDE="false" GAP="false"/>
        <F I="50" S="6708" STDDEV="0.000" HIGHLIGHT="false" HIDE="false" GAP="false"/>
        <F I="51" S="629" STDDEV="0.000" HIGHLIGHT="false" HIDE="false" GAP="false"/>
        <F I="52" S="638" STDDEV="0.000" HIGHLIGHT="false" HIDE="false" GAP="false"/>
        <F I="53" S="908" STDDEV="0.000" HIGHLIGHT="false" HIDE="false" GAP="false"/>
        <F I="54" S="5189" STDDEV="0.000" HIGHLIGHT="false" HIDE="false" GAP="false"/>
        <F I="55" S="496" STDDEV="0.000" HIGHLIGHT="false" HIDE="false" GAP="false"/>
        <F I="56" S="1967" STDDEV="0.000" HIGHLIGHT="false" HIDE="false" GAP="false"/>
        <F I="57" S="141" STDDEV="0.000" HIGHLIGHT="false" HIDE="false" GAP="false"/>
        <F I="58" S="6473" STDDEV="0.000" HIGHLIGHT="false" HIDE="false" GAP="false"/>
        <F I="59" S="1232" STDDEV="0.000" HIGHLIGHT="false" HIDE="false" GAP="false"/>
        <F I="60" S="8082" STDDEV="0.000" HIGHLIGHT="false" HIDE="false" GAP="false"/>
        <F I="61" S="1434" STDDEV="0.000" HIGHLIGHT="false" HIDE="false" GAP="false"/>
        <F I="62" S="3771" STDDEV="0.000" HIGHLIGHT="false" HIDE="false" GAP="false"/>
        <F I="63" S="208" STDDEV="0.000" HIGHLIGHT="false" HIDE="false" GAP="false"/>
        <F I="64" S="132" STDDEV="0.000" HIGHLIGHT="false" HIDE="false" GAP="false"/>
        <F I="65" S="648" STDDEV="0.000" HIGHLIGHT="false" HIDE="false" GAP="false"/>
        <F I="66" S="11861" STDDEV="0.000" HIGHLIGHT="false" HIDE="false" GAP="false"/>
        <F I="67" S="495" STDDEV="0.000" HIGHLIGHT="false" HIDE="false" GAP="false"/>
        <F I="68" S="1198" STDDEV="0.000" HIGHLIGHT="false" HIDE="false" GAP="false"/>
        <F I="69" S="6537" STDDEV="0.000" HIGHLIGHT="false" HIDE="false" GAP="false"/>
        <F I="70" S="1184" STDDEV="0.000" HIGHLIGHT="false" HIDE="false" GAP="false"/>
        <F I="71" S="2262" STDDEV="0.000" HIGHLIGHT="false" HIDE="false" GAP="false"/>
        <F I="72" S="2382" STDDEV="0.000" HIGHLIGHT="false" HIDE="false" GAP="false"/>
        <F I="73" S="1398" STDDEV="0.000" HIGHLIGHT="false" HIDE="false" GAP="false"/>
        <F I="74" S="822" STDDEV="0.000" HIGHLIGHT="false" HIDE="false" GAP="false"/>
        <F I="75" S="2864" STDDEV="0.000" HIGHLIGHT="false" HIDE="false" GAP="false"/>
        <F I="76" S="5057" STDDEV="0.000" HIGHLIGHT="false" HIDE="false" GAP="false"/>
        <F I="77" S="3721" STDDEV="0.000" HIGHLIGHT="false" HIDE="false" GAP="false"/>
        <F I="78" S="727" STDDEV="0.000" HIGHLIGHT="false" HIDE="false" GAP="false"/>
        <F I="79" S="533" STDDEV="0.000" HIGHLIGHT="false" HIDE="false" GAP="false"/>
        <F I="80" S="7729" STDDEV="0.000" HIGHLIGHT="false" HIDE="false" GAP="false"/>
        <F I="81" S="18170" STDDEV="0.000" HIGHLIGHT="false" HIDE="false" GAP="false"/>
        <F I="82" S="3894" STDDEV="0.000" HIGHLIGHT="false" HIDE="false" GAP="false"/>
        <F I="83" S="15968" STDDEV="0.000" HIGHLIGHT="false" HIDE="false" GAP="false"/>
        <F I="84" S="2604" STDDEV="0.000" HIGHLIGHT="false" HIDE="false" GAP="false"/>
        <F I="85" S="3841" STDDEV="0.000" HIGHLIGHT="false" HIDE="false" GAP="false"/>
        <F I="86" S="1686" STDDEV="0.000" HIGHLIGHT="false" HIDE="false" GAP="false"/>
        <F I="87" S="1081" STDDEV="0.000" HIGHLIGHT="false" HIDE="false" GAP="false"/>
        <F I="88" S="461" STDDEV="0.000" HIGHLIGHT="false" HIDE="false" GAP="false"/>
        <F I="89" S="3825" STDDEV="0.000" HIGHLIGHT="false" HIDE="false" GAP="false"/>
        <F I="90" S="3143" STDDEV="0.000" HIGHLIGHT="false" HIDE="false" GAP="false"/>
        <F I="91" S="17885" STDDEV="0.000" HIGHLIGHT="false" HIDE="false" GAP="false"/>
        <F I="92" S="8577" STDDEV="0.000" HIGHLIGHT="false" HIDE="false" GAP="false"/>
        <F I="93" S="1229" STDDEV="0.000" HIGHLIGHT="false" HIDE="false" GAP="false"/>
        <F I="94" S="10397" STDDEV="0.000" HIGHLIGHT="false" HIDE="false" GAP="false"/>
        <F I="95" S="4273" STDDEV="0.000" HIGHLIGHT="false" HIDE="false" GAP="false"/>
        <F I="96" S="318" STDDEV="0.000" HIGHLIGHT="false" HIDE="false" GAP="false"/>
        <F I="97" S="4318" STDDEV="0.000" HIGHLIGHT="false" HIDE="false" GAP="false"/>
        <F I="98" S="1397" STDDEV="0.000" HIGHLIGHT="false" HIDE="false" GAP="false"/>
        <F I="99" S="17874" STDDEV="0.000" HIGHLIGHT="false" HIDE="false" GAP="false"/>
        <F I="100" S="14772" STDDEV="0.000" HIGHLIGHT="false" HIDE="false" GAP="false"/>
        <F I="101" S="5563" STDDEV="0.000" HIGHLIGHT="false" HIDE="false" GAP="false"/>
        <F I="102" S="2896" STDDEV="0.000" HIGHLIGHT="false" HIDE="false" GAP="false"/>
        <F I="103" S="426" STDDEV="0.000" HIGHLIGHT="false" HIDE="false" GAP="false"/>
        <F I="104" S="6416" STDDEV="0.000" HIGHLIGHT="false" HIDE="false" GAP="false"/>
        <F I="105" S="1907" STDDEV="0.000" HIGHLIGHT="false" HIDE="false" GAP="false"/>
        <F I="106" S="1688" STDDEV="0.000" HIGHLIGHT="false" HIDE="false" GAP="false"/>
        <F I="107" S="2610" STDDEV="0.000" HIGHLIGHT="false" HIDE="false" GAP="false"/>
        <F I="108" S="2595" STDDEV="0.000" HIGHLIGHT="false" HIDE="false" GAP="false"/>
        <F I="109" S="1560" STDDEV="0.000" HIGHLIGHT="false" HIDE="false" GAP="false"/>
        <F I="110" S="9095" STDDEV="0.000" HIGHLIGHT="false" HIDE="false" GAP="false"/>
        <F I="111" S="4001" STDDEV="0.000" HIGHLIGHT="false" HIDE="false" GAP="false"/>
        <F I="112" S="4638" STDDEV="0.000" HIGHLIGHT="false" HIDE="false" GAP="false"/>
        <F I="113" S="6200" STDDEV="0.000" HIGHLIGHT="false" HIDE="false" GAP="false"/>
        <F I="114" S="1386" STDDEV="0.000" HIGHLIGHT="false" HIDE="false" GAP="false"/>
        <F I="115" S="3829" STDDEV="0.000" HIGHLIGHT="false" HIDE="false" GAP="false"/>
        <F I="116" S="5190" STDDEV="0.000" HIGHLIGHT="false" HIDE="false" GAP="false"/>
        <F I="117" S="1038" STDDEV="0.000" HIGHLIGHT="false" HIDE="false" GAP="false"/>
        <F I="118" S="1067" STDDEV="0.000" HIGHLIGHT="false" HIDE="false" GAP="false"/>
        <F I="119" S="241" STDDEV="0.000" HIGHLIGHT="false" HIDE="false" GAP="false"/>
        <F I="120" S="487" STDDEV="0.000" HIGHLIGHT="false" HIDE="false" GAP="false"/>
        <F I="121" S="838" STDDEV="0.000" HIGHLIGHT="false" HIDE="false" GAP="false"/>
        <F I="122" S="836" STDDEV="0.000" HIGHLIGHT="false" HIDE="false" GAP="false"/>
        <F I="123" S="20708" STDDEV="0.000" HIGHLIGHT="false" HIDE="false" GAP="false"/>
        <F I="124" S="3147" STDDEV="0.000" HIGHLIGHT="false" HIDE="false" GAP="false"/>
        <F I="125" S="2928" STDDEV="0.000" HIGHLIGHT="false" HIDE="false" GAP="false"/>
        <F I="126" S="1142" STDDEV="0.000" HIGHLIGHT="false" HIDE="false" GAP="false"/>
        <F I="127" S="13840" STDDEV="0.000" HIGHLIGHT="false" HIDE="false" GAP="false"/>
        <F I="128" S="3511" STDDEV="0.000" HIGHLIGHT="false" HIDE="false" GAP="false"/>
        <F I="129" S="794" STDDEV="0.000" HIGHLIGHT="false" HIDE="false" GAP="false"/>
        <F I="130" S="56" STDDEV="0.000" HIGHLIGHT="false" HIDE="false" GAP="false"/>
        <F I="131" S="17566" STDDEV="0.000" HIGHLIGHT="false" HIDE="false" GAP="false"/>
        <F I="132" S="6660" STDDEV="0.000" HIGHLIGHT="false" HIDE="false" GAP="false"/>
        <F I="133" S="1454" STDDEV="0.000" HIGHLIGHT="false" HIDE="false" GAP="false"/>
        <F I="134" S="19760" STDDEV="0.000" HIGHLIGHT="false" HIDE="false" GAP="false"/>
        <F I="135" S="8382" STDDEV="0.000" HIGHLIGHT="false" HIDE="false" GAP="false"/>
        <F I="136" S="3993" STDDEV="0.000" HIGHLIGHT="false" HIDE="false" GAP="false"/>
        <F I="137" S="3188" STDDEV="0.000" HIGHLIGHT="false" HIDE="false" GAP="false"/>
        <F I="138" S="6618" STDDEV="0.000" HIGHLIGHT="false" HIDE="false" GAP="false"/>
        <F I="139" S="6334" STDDEV="0.000" HIGHLIGHT="false" HIDE="false" GAP="false"/>
        <F I="140" S="255" STDDEV="0.000" HIGHLIGHT="false" HIDE="false" GAP="false"/>
        <F I="141" S="4816" STDDEV="0.000" HIGHLIGHT="false" HIDE="false" GAP="false"/>
        <F I="142" S="12683" STDDEV="0.000" HIGHLIGHT="false" HIDE="false" GAP="false"/>
        <F I="143" S="5234" STDDEV="0.000" HIGHLIGHT="false" HIDE="false" GAP="false"/>
        <F I="144" S="1765" STDDEV="0.000" HIGHLIGHT="false" HIDE="false" GAP="false"/>
        <F I="145" S="60" STDDEV="0.000" HIGHLIGHT="false" HIDE="false" GAP="false"/>
        <F I="146" S="13037" STDDEV="0.000" HIGHLIGHT="false" HIDE="false" GAP="false"/>
        <F I="147" S="1714" STDDEV="0.000" HIGHLIGHT="false" HIDE="false" GAP="false"/>
        <F I="148" S="811" STDDEV="0.000" HIGHLIGHT="false" HIDE="false" GAP="false"/>
        <F I="149" S="13295" STDDEV="0.000" HIGHLIGHT="false" HIDE="false" GAP="false"/>
        <F I="150" S="192" STDDEV="0.000" HIGHLIGHT="false" HIDE="false" GAP="false"/>
        <F I="151" S="4922" STDDEV="0.000" HIGHLIGHT="false" HIDE="false" GAP="false"/>
        <F I="152" S="14441" STDDEV="0.000" HIGHLIGHT="false" HIDE="false" GAP="false"/>
        <F I="153" S="21322" STDDEV="0.000" HIGHLIGHT="false" HIDE="false" GAP="false"/>
        <F I="154" S="6358" STDDEV="0.000" HIGHLIGHT="false" HIDE="false" GAP="false"/>
        <F I="155" S="2953" STDDEV="0.000" HIGHLIGHT="false" HIDE="false" GAP="false"/>
        <F I="156" S="27132" STDDEV="0.000" HIGHLIGHT="false" HIDE="false" GAP="false"/>
        <F I="157" S="10598" STDDEV="0.000" HIGHLIGHT="false" HIDE="false" GAP="false"/>
        <F I="158" S="1321" STDDEV="0.000" HIGHLIGHT="false" HIDE="false" GAP="false"/>
        <F I="159" S="22" STDDEV="0.000" HIGHLIGHT="false" HIDE="false" GAP="false"/>
        <F I="160" S="2156" STDDEV="0.000" HIGHLIGHT="false" HIDE="false" GAP="false"/>
        <F I="161" S="4120" STDDEV="0.000" HIGHLIGHT="false" HIDE="false" GAP="false"/>
        <F I="162" S="2799" STDDEV="0.000" HIGHLIGHT="false" HIDE="false" GAP="false"/>
        <F I="163" S="5274" STDDEV="0.000" HIGHLIGHT="false" HIDE="false" GAP="false"/>
        <F I="164" S="14855" STDDEV="0.000" HIGHLIGHT="false" HIDE="false" GAP="false"/>
        <F I="165" S="4120" STDDEV="0.000" HIGHLIGHT="false" HIDE="false" GAP="false"/>
        <F I="166" S="17093" STDDEV="0.000" HIGHLIGHT="false" HIDE="false" GAP="false"/>
        <F I="167" S="3479" STDDEV="0.000" HIGHLIGHT="false" HIDE="false" GAP="false"/>
        <F I="168" S="3096" STDDEV="0.000" HIGHLIGHT="false" HIDE="false" GAP="false"/>
        <F I="169" S="6190" STDDEV="0.000" HIGHLIGHT="false" HIDE="false" GAP="false"/>
        <F I="170" S="1810" STDDEV="0.000" HIGHLIGHT="false" HIDE="false" GAP="false"/>
        <F I="171" S="13096" STDDEV="0.000" HIGHLIGHT="false" HIDE="false" GAP="false"/>
        <F I="172" S="2138" STDDEV="0.000" HIGHLIGHT="false" HIDE="false" GAP="false"/>
        <F I="173" S="2637" STDDEV="0.000" HIGHLIGHT="false" HIDE="false" GAP="false"/>
        <F I="174" S="2395" STDDEV="0.000" HIGHLIGHT="false" HIDE="false" GAP="false"/>
        <F I="175" S="4072" STDDEV="0.000" HIGHLIGHT="false" HIDE="false" GAP="false"/>
        <F I="176" S="2747" STDDEV="0.000" HIGHLIGHT="false" HIDE="false" GAP="false"/>
        <F I="177" S="716" STDDEV="0.000" HIGHLIGHT="false" HIDE="false" GAP="false"/>
        <F I="178" S="24496" STDDEV="0.000" HIGHLIGHT="false" HIDE="false" GAP="false"/>
        <F I="179" S="3037" STDDEV="0.000" HIGHLIGHT="false" HIDE="false" GAP="false"/>
        <F I="180" S="13675" STDDEV="0.000" HIGHLIGHT="false" HIDE="false" GAP="false"/>
        <F I="181" S="2926" STDDEV="0.000" HIGHLIGHT="false" HIDE="false" GAP="false"/>
        <F I="182" S="1141" STDDEV="0.000" HIGHLIGHT="false" HIDE="false" GAP="false"/>
        <F I="183" S="11224" STDDEV="0.000" HIGHLIGHT="false" HIDE="false" GAP="false"/>
        <F I="184" S="7006" STDDEV="0.000" HIGHLIGHT="false" HIDE="false" GAP="false"/>
        <F I="185" S="3771" STDDEV="0.000" HIGHLIGHT="false" HIDE="false" GAP="false"/>
        <F I="186" S="4061" STDDEV="0.000" HIGHLIGHT="false" HIDE="false" GAP="false"/>
        <F I="187" S="2340" STDDEV="0.000" HIGHLIGHT="false" HIDE="false" GAP="false"/>
        <F I="188" S="5633" STDDEV="0.000" HIGHLIGHT="false" HIDE="false" GAP="false"/>
        <F I="189" S="1668" STDDEV="0.000" HIGHLIGHT="false" HIDE="false" GAP="false"/>
        <F I="190" S="1810" STDDEV="0.000" HIGHLIGHT="false" HIDE="false" GAP="false"/>
        <F I="191" S="1209" STDDEV="0.000" HIGHLIGHT="false" HIDE="false" GAP="false"/>
        <F I="192" S="10264" STDDEV="0.000" HIGHLIGHT="false" HIDE="false" GAP="false"/>
        <F I="193" S="4622" STDDEV="0.000" HIGHLIGHT="false" HIDE="false" GAP="false"/>
        <F I="194" S="40361" STDDEV="0.000" HIGHLIGHT="false" HIDE="false" GAP="false"/>
        <F I="195" S="1846" STDDEV="0.000" HIGHLIGHT="false" HIDE="false" GAP="false"/>
        <F I="196" S="199" STDDEV="0.000" HIGHLIGHT="false" HIDE="false" GAP="false"/>
        <F I="197" S="2874" STDDEV="0.000" HIGHLIGHT="false" HIDE="false" GAP="false"/>
        <F I="198" S="3642" STDDEV="0.000" HIGHLIGHT="false" HIDE="false" GAP="false"/>
        <F I="199" S="2005" STDDEV="0.000" HIGHLIGHT="false" HIDE="false" GAP="false"/>
        <F I="200" S="4163" STDDEV="0.000" HIGHLIGHT="false" HIDE="false" GAP="false"/>
        <F I="201" S="719" STDDEV="0.000" HIGHLIGHT="false" HIDE="false" GAP="false"/>
        <F I="202" S="1278" STDDEV="0.000" HIGHLIGHT="false" HIDE="false" GAP="false"/>
        <F I="203" S="1192" STDDEV="0.000" HIGHLIGHT="false" HIDE="false" GAP="false"/>
        <F I="204" S="63" STDDEV="0.000" HIGHLIGHT="false" HIDE="false" GAP="false"/>
        <F I="205" S="2624" STDDEV="0.000" HIGHLIGHT="false" HIDE="false" GAP="false"/>
        <F I="206" S="1414" STDDEV="0.000" HIGHLIGHT="false" HIDE="false" GAP="false"/>
        <F I="207" S="5812" STDDEV="0.000" HIGHLIGHT="false" HIDE="false" GAP="false"/>
        <F I="208" S="7320" STDDEV="0.000" HIGHLIGHT="false" HIDE="false" GAP="false"/>
        <F I="209" S="114" STDDEV="0.000" HIGHLIGHT="false" HIDE="false" GAP="false"/>
        <F I="210" S="512" STDDEV="0.000" HIGHLIGHT="false" HIDE="false" GAP="false"/>
        <F I="211" S="4333" STDDEV="0.000" HIGHLIGHT="false" HIDE="false" GAP="false"/>
        <F I="212" S="4657" STDDEV="0.000" HIGHLIGHT="false" HIDE="false" GAP="false"/>
        <F I="213" S="24625" STDDEV="0.000" HIGHLIGHT="false" HIDE="false" GAP="false"/>
        <F I="214" S="2326" STDDEV="0.000" HIGHLIGHT="false" HIDE="false" GAP="false"/>
        <F I="215" S="3087" STDDEV="0.000" HIGHLIGHT="false" HIDE="false" GAP="false"/>
        <F I="216" S="1538" STDDEV="0.000" HIGHLIGHT="false" HIDE="false" GAP="false"/>
        <F I="217" S="8080" STDDEV="0.000" HIGHLIGHT="false" HIDE="false" GAP="false"/>
        <F I="218" S="4846" STDDEV="0.000" HIGHLIGHT="false" HIDE="false" GAP="false"/>
        <F I="219" S="9745" STDDEV="0.000" HIGHLIGHT="false" HIDE="false" GAP="false"/>
        <F I="220" S="974" STDDEV="0.000" HIGHLIGHT="false" HIDE="false" GAP="false"/>
        <F I="221" S="2899" STDDEV="0.000" HIGHLIGHT="false" HIDE="false" GAP="false"/>
        <F I="222" S="23802" STDDEV="0.000" HIGHLIGHT="false" HIDE="false" GAP="false"/>
        <F I="223" S="12722" STDDEV="0.000" HIGHLIGHT="false" HIDE="false" GAP="false"/>
        <F I="224" S="6172" STDDEV="0.000" HIGHLIGHT="false" HIDE="false" GAP="false"/>
        <F I="225" S="629" STDDEV="0.000" HIGHLIGHT="false" HIDE="false" GAP="false"/>
        <F I="226" S="15971" STDDEV="0.000" HIGHLIGHT="false" HIDE="false" GAP="false"/>
        <F I="227" S="11673" STDDEV="0.000" HIGHLIGHT="false" HIDE="false" GAP="false"/>
        <F I="228" S="9001" STDDEV="0.000" HIGHLIGHT="false" HIDE="false" GAP="false"/>
        <F I="229" S="156" STDDEV="0.000" HIGHLIGHT="false" HIDE="false" GAP="false"/>
        <F I="230" S="7072" STDDEV="0.000" HIGHLIGHT="false" HIDE="false" GAP="false"/>
        <F I="231" S="2448" STDDEV="0.000" HIGHLIGHT="false" HIDE="false" GAP="false"/>
        <F I="232" S="1072" STDDEV="0.000" HIGHLIGHT="false" HIDE="false" GAP="false"/>
        <F I="233" S="1113" STDDEV="0.000" HIGHLIGHT="false" HIDE="false" GAP="false"/>
        <F I="234" S="219" STDDEV="0.000" HIGHLIGHT="false" HIDE="false" GAP="false"/>
        <F I="235" S="2066" STDDEV="0.000" HIGHLIGHT="false" HIDE="false" GAP="false"/>
        <F I="236" S="2651" STDDEV="0.000" HIGHLIGHT="false" HIDE="false" GAP="false"/>
        <F I="237" S="2284" STDDEV="0.000" HIGHLIGHT="false" HIDE="false" GAP="false"/>
        <F I="238" S="1194" STDDEV="0.000" HIGHLIGHT="false" HIDE="false" GAP="false"/>
        <F I="239" S="717" STDDEV="0.000" HIGHLIGHT="false" HIDE="false" GAP="false"/>
        <F I="240" S="1138" STDDEV="0.000" HIGHLIGHT="false" HIDE="false" GAP="false"/>
        <F I="241" S="12985" STDDEV="0.000" HIGHLIGHT="false" HIDE="false" GAP="false"/>
        <F I="242" S="4927" STDDEV="0.000" HIGHLIGHT="false" HIDE="false" GAP="false"/>
        <F I="243" S="51" STDDEV="0.000" HIGHLIGHT="false" HIDE="false" GAP="false"/>
        <F I="244" S="9372" STDDEV="0.000" HIGHLIGHT="false" HIDE="false" GAP="false"/>
        <F I="245" S="7063" STDDEV="0.000" HIGHLIGHT="false" HIDE="false" GAP="false"/>
        <F I="246" S="1090" STDDEV="0.000" HIGHLIGHT="false" HIDE="false" GAP="false"/>
        <F I="247" S="5470" STDDEV="0.000" HIGHLIGHT="false" HIDE="false" GAP="false"/>
        <F I="248" S="1296" STDDEV="0.000" HIGHLIGHT="false" HIDE="false" GAP="false"/>
        <F I="249" S="1817" STDDEV="0.000" HIGHLIGHT="false" HIDE="false" GAP="false"/>
        <F I="250" S="6563" STDDEV="0.000" HIGHLIGHT="false" HIDE="false" GAP="false"/>
        <F I="251" S="857" STDDEV="0.000" HIGHLIGHT="false" HIDE="false" GAP="false"/>
        <F I="252" S="6107" STDDEV="0.000" HIGHLIGHT="false" HIDE="false" GAP="false"/>
        <F I="253" S="900" STDDEV="0.000" HIGHLIGHT="false" HIDE="false" GAP="false"/>
        <F I="254" S="5516" STDDEV="0.000" HIGHLIGHT="false" HIDE="false" GAP="false"/>
        <F I="255" S="2340" STDDEV="0.000" HIGHLIGHT="false" HIDE="false" GAP="false"/>
        <F I="256" S="7647" STDDEV="0.000" HIGHLIGHT="false" HIDE="false" GAP="false"/>
        <F I="257" S="586" STDDEV="0.000" HIGHLIGHT="false" HIDE="false" GAP="false"/>
        <F I="258" S="1605" STDDEV="0.000" HIGHLIGHT="false" HIDE="false" GAP="false"/>
        <F I="259" S="5179" STDDEV="0.000" HIGHLIGHT="false" HIDE="false" GAP="false"/>
        <F I="260" S="12658" STDDEV="0.000" HIGHLIGHT="false" HIDE="false" GAP="false"/>
        <F I="261" S="3677" STDDEV="0.000" HIGHLIGHT="false" HIDE="false" GAP="false"/>
        <F I="262" S="510" STDDEV="0.000" HIGHLIGHT="false" HIDE="false" GAP="false"/>
        <F I="263" S="5778" STDDEV="0.000" HIGHLIGHT="false" HIDE="false" GAP="false"/>
        <F I="264" S="4528" STDDEV="0.000" HIGHLIGHT="false" HIDE="false" GAP="false"/>
        <F I="265" S="373" STDDEV="0.000" HIGHLIGHT="false" HIDE="false" GAP="false"/>
        <F I="266" S="2881" STDDEV="0.000" HIGHLIGHT="false" HIDE="false" GAP="false"/>
        <F I="267" S="5386" STDDEV="0.000" HIGHLIGHT="false" HIDE="false" GAP="false"/>
        <F I="268" S="28332" STDDEV="0.000" HIGHLIGHT="false" HIDE="false" GAP="false"/>
        <F I="269" S="1514" STDDEV="0.000" HIGHLIGHT="false" HIDE="false" GAP="false"/>
        <F I="270" S="12051" STDDEV="0.000" HIGHLIGHT="false" HIDE="false" GAP="false"/>
        <F I="271" S="7378" STDDEV="0.000" HIGHLIGHT="false" HIDE="false" GAP="false"/>
        <F I="272" S="4864" STDDEV="0.000" HIGHLIGHT="false" HIDE="false" GAP="false"/>
        <F I="273" S="2092" STDDEV="0.000" HIGHLIGHT="false" HIDE="false" GAP="false"/>
        <F I="274" S="11524" STDDEV="0.000" HIGHLIGHT="false" HIDE="false" GAP="false"/>
        <F I="275" S="8721" STDDEV="0.000" HIGHLIGHT="false" HIDE="false" GAP="false"/>
        <F I="276" S="2848" STDDEV="0.000" HIGHLIGHT="false" HIDE="false" GAP="false"/>
        <F I="277" S="4381" STDDEV="0.000" HIGHLIGHT="false" HIDE="false" GAP="false"/>
        <F I="278" S="1313" STDDEV="0.000" HIGHLIGHT="false" HIDE="false" GAP="false"/>
        <F I="279" S="4660" STDDEV="0.000" HIGHLIGHT="false" HIDE="false" GAP="false"/>
        <F I="280" S="2724" STDDEV="0.000" HIGHLIGHT="false" HIDE="false" GAP="false"/>
        <F I="281" S="4547" STDDEV="0.000" HIGHLIGHT="false" HIDE="false" GAP="false"/>
        <F I="282" S="8757" STDDEV="0.000" HIGHLIGHT="false" HIDE="false" GAP="false"/>
        <F I="283" S="846" STDDEV="0.000" HIGHLIGHT="false" HIDE="false" GAP="false"/>
        <F I="284" S="3299" STDDEV="0.000" HIGHLIGHT="false" HIDE="false" GAP="false"/>
        <F I="285" S="1082" STDDEV="0.000" HIGHLIGHT="false" HIDE="false" GAP="false"/>
        <F I="286" S="2352" STDDEV="0.000" HIGHLIGHT="false" HIDE="false" GAP="false"/>
        <F I="287" S="6022" STDDEV="0.000" HIGHLIGHT="false" HIDE="false" GAP="false"/>
        <F I="288" S="1284" STDDEV="0.000" HIGHLIGHT="false" HIDE="false" GAP="false"/>
        <F I="289" S="10052" STDDEV="0.000" HIGHLIGHT="false" HIDE="false" GAP="false"/>
        <F I="290" S="17050" STDDEV="0.000" HIGHLIGHT="false" HIDE="false" GAP="false"/>
        <F I="291" S="5667" STDDEV="0.000" HIGHLIGHT="false" HIDE="false" GAP="false"/>
        <F I="292" S="17" STDDEV="0.000" HIGHLIGHT="false" HIDE="false" GAP="false"/>
        <F I="293" S="2848" STDDEV="0.000" HIGHLIGHT="false" HIDE="false" GAP="false"/>
        <F I="294" S="34119" STDDEV="0.000" HIGHLIGHT="false" HIDE="false" GAP="false"/>
        <F I="295" S="276" STDDEV="0.000" HIGHLIGHT="false" HIDE="false" GAP="false"/>
        <F I="296" S="1559" STDDEV="0.000" HIGHLIGHT="false" HIDE="false" GAP="false"/>
        <F I="297" S="3694" STDDEV="0.000" HIGHLIGHT="false" HIDE="false" GAP="false"/>
        <F I="298" S="9855" STDDEV="0.000" HIGHLIGHT="false" HIDE="false" GAP="false"/>
        <F I="299" S="984" STDDEV="0.000" HIGHLIGHT="false" HIDE="false" GAP="false"/>
        <F I="300" S="24615" STDDEV="0.000" HIGHLIGHT="false" HIDE="false" GAP="false"/>
        <F I="301" S="13151" STDDEV="0.000" HIGHLIGHT="false" HIDE="false" GAP="false"/>
        <F I="302" S="13729" STDDEV="0.000" HIGHLIGHT="false" HIDE="false" GAP="false"/>
        <F I="303" S="7808" STDDEV="0.000" HIGHLIGHT="false" HIDE="false" GAP="false"/>
        <F I="304" S="100" STDDEV="0.000" HIGHLIGHT="false" HIDE="false" GAP="false"/>
        <F I="305" S="8394" STDDEV="0.000" HIGHLIGHT="false" HIDE="false" GAP="false"/>
        <F I="306" S="710" STDDEV="0.000" HIGHLIGHT="false" HIDE="false" GAP="false"/>
        <F I="307" S="17262" STDDEV="0.000" HIGHLIGHT="false" HIDE="false" GAP="false"/>
        <F I="308" S="3425" STDDEV="0.000" HIGHLIGHT="false" HIDE="false" GAP="false"/>
        <F I="309" S="478" STDDEV="0.000" HIGHLIGHT="false" HIDE="false" GAP="false"/>
        <F I="310" S="4053" STDDEV="0.000" HIGHLIGHT="false" HIDE="false" GAP="false"/>
        <F I="311" S="2936" STDDEV="0.000" HIGHLIGHT="false" HIDE="false" GAP="false"/>
        <F I="312" S="1617" STDDEV="0.000" HIGHLIGHT="false" HIDE="false" GAP="false"/>
        <F I="313" S="6622" STDDEV="0.000" HIGHLIGHT="false" HIDE="false" GAP="false"/>
        <F I="314" S="5689" STDDEV="0.000" HIGHLIGHT="false" HIDE="false" GAP="false"/>
        <F I="315" S="875" STDDEV="0.000" HIGHLIGHT="false" HIDE="false" GAP="false"/>
        <F I="316" S="854" STDDEV="0.000" HIGHLIGHT="false" HIDE="false" GAP="false"/>
        <F I="317" S="3518" STDDEV="0.000" HIGHLIGHT="false" HIDE="false" GAP="false"/>
        <F I="318" S="2469" STDDEV="0.000" HIGHLIGHT="false" HIDE="false" GAP="false"/>
        <F I="319" S="7011" STDDEV="0.000" HIGHLIGHT="false" HIDE="false" GAP="false"/>
        <F I="320" S="15919" STDDEV="0.000" HIGHLIGHT="false" HIDE="false" GAP="false"/>
        <F I="321" S="1465" STDDEV="0.000" HIGHLIGHT="false" HIDE="false" GAP="false"/>
        <F I="322" S="1121" STDDEV="0.000" HIGHLIGHT="false" HIDE="false" GAP="false"/>
        <F I="323" S="2364" STDDEV="0.000" HIGHLIGHT="false" HIDE="false" GAP="false"/>
        <F I="324" S="4485" STDDEV="0.000" HIGHLIGHT="false" HIDE="false" GAP="false"/>
        <F I="325" S="1640" STDDEV="0.000" HIGHLIGHT="false" HIDE="false" GAP="false"/>
        <F I="326" S="3742" STDDEV="0.000" HIGHLIGHT="false" HIDE="false" GAP="false"/>
        <F I="327" S="2369" STDDEV="0.000" HIGHLIGHT="false" HIDE="false" GAP="false"/>
        <F I="328" S="1654" STDDEV="0.000" HIGHLIGHT="false" HIDE="false" GAP="false"/>
        <F I="329" S="4398" STDDEV="0.000" HIGHLIGHT="false" HIDE="false" GAP="false"/>
        <F I="330" S="2469" STDDEV="0.000" HIGHLIGHT="false" HIDE="false" GAP="false"/>
        <F I="331" S="2234" STDDEV="0.000" HIGHLIGHT="false" HIDE="false" GAP="false"/>
        <F I="332" S="2670" STDDEV="0.000" HIGHLIGHT="false" HIDE="false" GAP="false"/>
        <F I="333" S="2557" STDDEV="0.000" HIGHLIGHT="false" HIDE="false" GAP="false"/>
        <F I="334" S="401" STDDEV="0.000" HIGHLIGHT="false" HIDE="false" GAP="false"/>
        <F I="335" S="290" STDDEV="0.000" HIGHLIGHT="false" HIDE="false" GAP="false"/>
        <F I="336" S="11690" STDDEV="0.000" HIGHLIGHT="false" HIDE="false" GAP="false"/>
        <F I="337" S="4952" STDDEV="0.000" HIGHLIGHT="false" HIDE="false" GAP="false"/>
        <F I="338" S="1637" STDDEV="0.000" HIGHLIGHT="false" HIDE="false" GAP="false"/>
        <F I="339" S="4710" STDDEV="0.000" HIGHLIGHT="false" HIDE="false" GAP="false"/>
        <F I="340" S="1142" STDDEV="0.000" HIGHLIGHT="false" HIDE="false" GAP="false"/>
        <F I="341" S="2927" STDDEV="0.000" HIGHLIGHT="false" HIDE="false" GAP="false"/>
        <F I="342" S="1857" STDDEV="0.000" HIGHLIGHT="false" HIDE="false" GAP="false"/>
        <F I="343" S="23038" STDDEV="0.000" HIGHLIGHT="false" HIDE="false" GAP="false"/>
        <F I="344" S="11533" STDDEV="0.000" HIGHLIGHT="false" HIDE="false" GAP="false"/>
        <F I="345" S="1699" STDDEV="0.000" HIGHLIGHT="false" HIDE="false" GAP="false"/>
        <F I="346" S="159" STDDEV="0.000" HIGHLIGHT="false" HIDE="false" GAP="false"/>
        <F I="347" S="11929" STDDEV="0.000" HIGHLIGHT="false" HIDE="false" GAP="false"/>
        <F I="348" S="5035" STDDEV="0.000" HIGHLIGHT="false" HIDE="false" GAP="false"/>
        <F I="349" S="6336" STDDEV="0.000" HIGHLIGHT="false" HIDE="false" GAP="false"/>
        <F I="350" S="137" STDDEV="0.000" HIGHLIGHT="false" HIDE="false" GAP="false"/>
        <F I="351" S="3863" STDDEV="0.000" HIGHLIGHT="false" HIDE="false" GAP="false"/>
        <F I="352" S="1344" STDDEV="0.000" HIGHLIGHT="false" HIDE="false" GAP="false"/>
        <F I="353" S="13859" STDDEV="0.000" HIGHLIGHT="false" HIDE="false" GAP="false"/>
        <F I="354" S="1628" STDDEV="0.000" HIGHLIGHT="false" HIDE="false" GAP="false"/>
        <F I="355" S="4218" STDDEV="0.000" HIGHLIGHT="false" HIDE="false" GAP="false"/>
        <F I="356" S="7475" STDDEV="0.000" HIGHLIGHT="false" HIDE="false" GAP="false"/>
        <F I="357" S="6209" STDDEV="0.000" HIGHLIGHT="false" HIDE="false" GAP="false"/>
        <F I="358" S="1320" STDDEV="0.000" HIGHLIGHT="false" HIDE="false" GAP="false"/>
        <F I="359" S="2741" STDDEV="0.000" HIGHLIGHT="false" HIDE="false" GAP="false"/>
        <F I="360" S="14334" STDDEV="0.000" HIGHLIGHT="false" HIDE="false" GAP="false"/>
        <F I="361" S="112" STDDEV="0.000" HIGHLIGHT="false" HIDE="false" GAP="false"/>
        <F I="362" S="6206" STDDEV="0.000" HIGHLIGHT="false" HIDE="false" GAP="false"/>
        <F I="363" S="14159" STDDEV="0.000" HIGHLIGHT="false" HIDE="false" GAP="false"/>
        <F I="364" S="3471" STDDEV="0.000" HIGHLIGHT="false" HIDE="false" GAP="false"/>
        <F I="365" S="8926" STDDEV="0.000" HIGHLIGHT="false" HIDE="false" GAP="false"/>
        <F I="366" S="16258" STDDEV="0.000" HIGHLIGHT="false" HIDE="false" GAP="false"/>
        <F I="367" S="7018" STDDEV="0.000" HIGHLIGHT="false" HIDE="false" GAP="false"/>
        <F I="368" S="9624" STDDEV="0.000" HIGHLIGHT="false" HIDE="false" GAP="false"/>
        <F I="369" S="6557" STDDEV="0.000" HIGHLIGHT="false" HIDE="false" GAP="false"/>
        <F I="370" S="3614" STDDEV="0.000" HIGHLIGHT="false" HIDE="false" GAP="false"/>
        <F I="371" S="8947" STDDEV="0.000" HIGHLIGHT="false" HIDE="false" GAP="false"/>
        <F I="372" S="3776" STDDEV="0.000" HIGHLIGHT="false" HIDE="false" GAP="false"/>
        <F I="373" S="2616" STDDEV="0.000" HIGHLIGHT="false" HIDE="false" GAP="false"/>
        <F I="374" S="9438" STDDEV="0.000" HIGHLIGHT="false" HIDE="false" GAP="false"/>
        <F I="375" S="9198" STDDEV="0.000" HIGHLIGHT="false" HIDE="false" GAP="false"/>
        <F I="376" S="11552" STDDEV="0.000" HIGHLIGHT="false" HIDE="false" GAP="false"/>
        <F I="377" S="12068" STDDEV="0.000" HIGHLIGHT="false" HIDE="false" GAP="false"/>
        <F I="378" S="967" STDDEV="0.000" HIGHLIGHT="false" HIDE="false" GAP="false"/>
        <F I="379" S="14723" STDDEV="0.000" HIGHLIGHT="false" HIDE="false" GAP="false"/>
        <F I="380" S="6989" STDDEV="0.000" HIGHLIGHT="false" HIDE="false" GAP="false"/>
        <F I="381" S="3536" STDDEV="0.000" HIGHLIGHT="false" HIDE="false" GAP="false"/>
        <F I="382" S="301" STDDEV="0.000" HIGHLIGHT="false" HIDE="false" GAP="false"/>
        <F I="383" S="951" STDDEV="0.000" HIGHLIGHT="false" HIDE="false" GAP="false"/>
        <F I="384" S="1234" STDDEV="0.000" HIGHLIGHT="false" HIDE="false" GAP="false"/>
        <F I="385" S="1643" STDDEV="0.000" HIGHLIGHT="false" HIDE="false" GAP="false"/>
        <F I="386" S="3665" STDDEV="0.000" HIGHLIGHT="false" HIDE="false" GAP="false"/>
        <F I="387" S="13747" STDDEV="0.000" HIGHLIGHT="false" HIDE="false" GAP="false"/>
        <F I="388" S="15374" STDDEV="0.000" HIGHLIGHT="false" HIDE="false" GAP="false"/>
        <F I="389" S="5579" STDDEV="0.000" HIGHLIGHT="false" HIDE="false" GAP="false"/>
        <F I="390" S="1378" STDDEV="0.000" HIGHLIGHT="false" HIDE="false" GAP="false"/>
        <F I="391" S="5889" STDDEV="0.000" HIGHLIGHT="false" HIDE="false" GAP="false"/>
        <F I="392" S="633" STDDEV="0.000" HIGHLIGHT="false" HIDE="false" GAP="false"/>
        <F I="393" S="15572" STDDEV="0.000" HIGHLIGHT="false" HIDE="false" GAP="false"/>
        <F I="394" S="6206" STDDEV="0.000" HIGHLIGHT="false" HIDE="false" GAP="false"/>
        <F I="395" S="5509" STDDEV="0.000" HIGHLIGHT="false" HIDE="false" GAP="false"/>
        <F I="396" S="3168" STDDEV="0.000" HIGHLIGHT="false" HIDE="false" GAP="false"/>
        <F I="397" S="6900" STDDEV="0.000" HIGHLIGHT="false" HIDE="false" GAP="false"/>
        <F I="398" S="912" STDDEV="0.000" HIGHLIGHT="false" HIDE="false" GAP="false"/>
        <F I="399" S="8684" STDDEV="0.000" HIGHLIGHT="false" HIDE="false" GAP="false"/>
        <F I="400" S="99" STDDEV="0.000" HIGHLIGHT="false" HIDE="false" GAP="false"/>
        <F I="401" S="864" STDDEV="0.000" HIGHLIGHT="false" HIDE="false" GAP="false"/>
        <F I="402" S="45" STDDEV="0.000" HIGHLIGHT="false" HIDE="false" GAP="false"/>
        <F I="403" S="2626" STDDEV="0.000" HIGHLIGHT="false" HIDE="false" GAP="false"/>
        <F I="404" S="16504" STDDEV="0.000" HIGHLIGHT="false" HIDE="false" GAP="false"/>
        <F I="405" S="5359" STDDEV="0.000" HIGHLIGHT="false" HIDE="false" GAP="false"/>
        <F I="406" S="3171" STDDEV="0.000" HIGHLIGHT="false" HIDE="false" GAP="false"/>
        <F I="407" S="1142" STDDEV="0.000" HIGHLIGHT="false" HIDE="false" GAP="false"/>
        <F I="408" S="2925" STDDEV="0.000" HIGHLIGHT="false" HIDE="false" GAP="false"/>
        <F I="409" S="21313" STDDEV="0.000" HIGHLIGHT="false" HIDE="false" GAP="false"/>
        <F I="410" S="10534" STDDEV="0.000" HIGHLIGHT="false" HIDE="false" GAP="false"/>
        <F I="411" S="8720" STDDEV="0.000" HIGHLIGHT="false" HIDE="false" GAP="false"/>
        <F I="412" S="3724" STDDEV="0.000" HIGHLIGHT="false" HIDE="false" GAP="false"/>
        <F I="413" S="3283" STDDEV="0.000" HIGHLIGHT="false" HIDE="false" GAP="false"/>
        <F I="414" S="6370" STDDEV="0.000" HIGHLIGHT="false" HIDE="false" GAP="false"/>
        <F I="415" S="1596" STDDEV="0.000" HIGHLIGHT="false" HIDE="false" GAP="false"/>
        <F I="416" S="928" STDDEV="0.000" HIGHLIGHT="false" HIDE="false" GAP="false"/>
        <F I="417" S="1601" STDDEV="0.000" HIGHLIGHT="false" HIDE="false" GAP="false"/>
        <F I="418" S="6785" STDDEV="0.000" HIGHLIGHT="false" HIDE="false" GAP="false"/>
        <F I="419" S="2304" STDDEV="0.000" HIGHLIGHT="false" HIDE="false" GAP="false"/>
        <F I="420" S="4775" STDDEV="0.000" HIGHLIGHT="false" HIDE="false" GAP="false"/>
        <F I="421" S="1105" STDDEV="0.000" HIGHLIGHT="false" HIDE="false" GAP="false"/>
        <F I="422" S="13620" STDDEV="0.000" HIGHLIGHT="false" HIDE="false" GAP="false"/>
        <F I="423" S="2242" STDDEV="0.000" HIGHLIGHT="false" HIDE="false" GAP="false"/>
        <F I="424" S="1938" STDDEV="0.000" HIGHLIGHT="false" HIDE="false" GAP="false"/>
        <F I="425" S="1550" STDDEV="0.000" HIGHLIGHT="false" HIDE="false" GAP="false"/>
        <F I="426" S="12284" STDDEV="0.000" HIGHLIGHT="false" HIDE="false" GAP="false"/>
      </FRAGMENTS>

      <MAP_METRICS STRETCH="0" RECT_AVE="0.00" RECT_ALL="0.00" MID_STDDEV="0.00" R="0.00" WIGGLE="0.00" GAP_STDDEV="0.00" GAP_MAX="0"/>
      <FEATURES>

      </FEATURES>

  </RESTRICTION_MAP>
    <MAP_ALIGNMENT MAP1="Corynebacterium pseudotuberculosis (1002) [KpnI]" MAP2="Corynebacterium pseudotuberculosis 1002 - New assembly - Optical mapping [KpnI] (in silico)" SCORE="204.079" HIDE="false">
    <SEQPLACE_ARGS>
      <MAX_ALLOWED_PLACES>4</MAX_ALLOWED_PLACES>
      <MIN_SCORE_LOCAL>3.000</MIN_SCORE_LOCAL>
      <SHOW_POTENTIAL_LOCATIONS>false</SHOW_POTENTIAL_LOCATIONS>
      <OM_STD_ERR>0.050</OM_STD_ERR>
      <OM_SMALL_FRAG_MEDIAN>1.000</OM_SMALL_FRAG_MEDIAN>
      <NUM_STD_ERR>2.000</NUM_STD_ERR>
      <CUT_MISMATCH_PEN>1.500</CUT_MISMATCH_PEN>
      <MAX_MISSED_CUTS>6</MAX_MISSED_CUTS>
      <MIN_ALIGNED_FRAGS>3</MIN_ALIGNED_FRAGS>
      <CHUNKS_FOR_MISASSEMBLY>5</CHUNKS_FOR_MISASSEMBLY>
      <CONTAINMENT_THRESHOLD>0.700</CONTAINMENT_THRESHOLD>
      <CYCLIC_ALIGNMENT>false</CYCLIC_ALIGNMENT>
    </SEQPLACE_ARGS>
      <CHUNK I="0" S1="0" S2="1" M="true"/>
      <CHUNK I="1" S1="1" S2="2" M="true"/>
      <CHUNK I="2" S1="2" S2="3" M="true"/>
      <CHUNK I="3" S1="3" S2="5" M="true"/>
      <CHUNK I="4" S1="4" S2="6" M="true"/>
      <CHUNK I="5" S1="5" S2="7" M="true"/>
      <CHUNK I="6" S1="6" S2="8" M="true"/>
      <CHUNK I="7" S1="7" S2="9" M="true"/>
      <CHUNK I="8" S1="8" S2="10" M="true"/>
      <CHUNK I="9" S1="9" S2="11" M="true"/>
      <CHUNK I="10" S1="10" S2="13" M="true"/>
      <CHUNK I="11" S1="11" S2="14" M="true"/>
      <CHUNK I="12" S1="12" S2="15" M="true"/>
      <CHUNK I="13" S1="13" S2="16" M="true"/>
      <CHUNK I="14" S1="14" S2="18" M="true"/>
      <CHUNK I="15" S1="15" S2="19" M="true"/>
      <CHUNK I="16" S1="16" S2="20" M="true"/>
      <CHUNK I="17" S1="17" S2="21" M="true"/>
      <CHUNK I="18" S1="18" S2="22" M="true"/>
      <CHUNK I="19" S1="19" S2="23" M="true"/>
      <CHUNK I="20" S1="20" S2="24" M="true"/>
      <CHUNK I="21" S1="21" S2="25" M="true"/>
      <CHUNK I="22" S1="22" S2="26" M="true"/>
      <CHUNK I="23" S1="23" S2="27" M="true"/>
      <CHUNK I="24" S1="24" S2="28" M="true"/>
      <CHUNK I="25" S1="25" S2="29" M="true"/>
      <CHUNK I="26" S1="26" S2="30" M="true"/>
      <CHUNK I="27" S1="27" S2="31" M="true"/>
      <CHUNK I="28" S1="28" S2="33" M="true"/>
      <CHUNK I="29" S1="29" S2="34" M="true"/>
      <CHUNK I="30" S1="30" S2="35" M="true"/>
      <CHUNK I="31" S1="31" S2="36" M="true"/>
      <CHUNK I="32" S1="32" S2="37" M="false"/>
      <CHUNK I="33" S1="32" S2="38" M="true"/>
      <CHUNK I="34" S1="33" S2="39" M="true"/>
      <CHUNK I="35" S1="34" S2="40" M="true"/>
      <CHUNK I="36" S1="35" S2="41" M="true"/>
      <CHUNK I="37" S1="36" S2="42" M="true"/>
      <CHUNK I="38" S1="37" S2="43" M="true"/>
      <CHUNK I="39" S1="38" S2="44" M="true"/>
      <CHUNK I="40" S1="39" S2="45" M="false"/>
      <CHUNK I="41" S1="39" S2="46" M="true"/>
      <CHUNK I="42" S1="40" S2="47" M="true"/>
      <CHUNK I="43" S1="41" S2="48" M="true"/>
      <CHUNK I="44" S1="42" S2="49" M="true"/>
      <CHUNK I="45" S1="43" S2="50" M="true"/>
      <CHUNK I="46" S1="44" S2="51" M="true"/>
      <CHUNK I="47" S1="45" S2="54" M="true"/>
      <CHUNK I="48" S1="46" S2="55" M="true"/>
      <CHUNK I="49" S1="47" S2="57" M="false"/>
      <CHUNK I="50" S1="47" S2="58" M="true"/>
      <CHUNK I="51" S1="48" S2="59" M="true"/>
      <CHUNK I="52" S1="49" S2="60" M="true"/>
      <CHUNK I="53" S1="50" S2="61" M="true"/>
      <CHUNK I="54" S1="51" S2="62" M="true"/>
      <CHUNK I="55" S1="52" S2="63" M="false"/>
      <CHUNK I="56" S1="52" S2="64" M="true"/>
      <CHUNK I="57" S1="53" S2="66" M="true"/>
      <CHUNK I="58" S1="54" S2="67" M="true"/>
      <CHUNK I="59" S1="55" S2="69" M="true"/>
      <CHUNK I="60" S1="56" S2="70" M="false"/>
      <CHUNK I="61" S1="56" S2="71" M="true"/>
      <CHUNK I="62" S1="57" S2="72" M="true"/>
      <CHUNK I="63" S1="58" S2="73" M="true"/>
      <CHUNK I="64" S1="59" S2="75" M="true"/>
      <CHUNK I="65" S1="60" S2="76" M="true"/>
      <CHUNK I="66" S1="61" S2="77" M="true"/>
      <CHUNK I="67" S1="62" S2="78" M="true"/>
      <CHUNK I="68" S1="63" S2="80" M="true"/>
      <CHUNK I="69" S1="64" S2="81" M="true"/>
      <CHUNK I="70" S1="65" S2="82" M="true"/>
      <CHUNK I="71" S1="66" S2="83" M="true"/>
      <CHUNK I="72" S1="67" S2="84" M="true"/>
      <CHUNK I="73" S1="68" S2="85" M="true"/>
      <CHUNK I="74" S1="69" S2="86" M="true"/>
      <CHUNK I="75" S1="70" S2="87" M="true"/>
      <CHUNK I="76" S1="71" S2="89" M="true"/>
      <CHUNK I="77" S1="72" S2="90" M="true"/>
      <CHUNK I="78" S1="73" S2="91" M="true"/>
      <CHUNK I="79" S1="74" S2="92" M="true"/>
      <CHUNK I="80" S1="75" S2="93" M="true"/>
      <CHUNK I="81" S1="76" S2="94" M="true"/>
      <CHUNK I="82" S1="77" S2="95" M="true"/>
      <CHUNK I="83" S1="78" S2="96" M="true"/>
      <CHUNK I="84" S1="79" S2="98" M="true"/>
      <CHUNK I="85" S1="80" S2="99" M="true"/>
      <CHUNK I="86" S1="81" S2="100" M="true"/>
      <CHUNK I="87" S1="82" S2="101" M="true"/>
      <CHUNK I="88" S1="83" S2="102" M="true"/>
      <CHUNK I="89" S1="84" S2="103" M="false"/>
      <CHUNK I="90" S1="84" S2="104" M="true"/>
      <CHUNK I="91" S1="85" S2="105" M="true"/>
      <CHUNK I="92" S1="86" S2="106" M="false"/>
      <CHUNK I="93" S1="86" S2="107" M="true"/>
      <CHUNK I="94" S1="87" S2="108" M="true"/>
      <CHUNK I="95" S1="88" S2="109" M="true"/>
      <CHUNK I="96" S1="89" S2="110" M="true"/>
      <CHUNK I="97" S1="90" S2="111" M="true"/>
      <CHUNK I="98" S1="91" S2="112" M="true"/>
      <CHUNK I="99" S1="92" S2="113" M="true"/>
      <CHUNK I="100" S1="93" S2="114" M="true"/>
      <CHUNK I="101" S1="94" S2="115" M="true"/>
      <CHUNK I="102" S1="95" S2="116" M="true"/>
      <CHUNK I="103" S1="96" S2="117" M="true"/>
      <CHUNK I="104" S1="97" S2="120" M="true"/>
      <CHUNK I="105" S1="98" S2="123" M="true"/>
      <CHUNK I="106" S1="99" S2="124" M="true"/>
      <CHUNK I="107" S1="100" S2="125" M="true"/>
      <CHUNK I="108" S1="101" S2="126" M="true"/>
      <CHUNK I="109" S1="102" S2="127" M="true"/>
      <CHUNK I="110" S1="103" S2="128" M="true"/>
      <CHUNK I="111" S1="104" S2="129" M="true"/>
      <CHUNK I="112" S1="105" S2="131" M="true"/>
      <CHUNK I="113" S1="106" S2="132" M="true"/>
      <CHUNK I="114" S1="107" S2="133" M="true"/>
      <CHUNK I="115" S1="108" S2="134" M="true"/>
      <CHUNK I="116" S1="109" S2="135" M="true"/>
      <CHUNK I="117" S1="110" S2="136" M="true"/>
      <CHUNK I="118" S1="111" S2="137" M="true"/>
      <CHUNK I="119" S1="112" S2="138" M="true"/>
      <CHUNK I="120" S1="113" S2="139" M="true"/>
      <CHUNK I="121" S1="114" S2="140" M="false"/>
      <CHUNK I="122" S1="114" S2="141" M="true"/>
      <CHUNK I="123" S1="115" S2="142" M="true"/>
      <CHUNK I="124" S1="116" S2="143" M="true"/>
      <CHUNK I="125" S1="117" S2="144" M="true"/>
      <CHUNK I="126" S1="118" S2="146" M="true"/>
      <CHUNK I="127" S1="119" S2="147" M="true"/>
      <CHUNK I="128" S1="120" S2="149" M="true"/>
      <CHUNK I="129" S1="121" S2="150" M="true"/>
      <CHUNK I="130" S1="122" S2="152" M="true"/>
      <CHUNK I="131" S1="123" S2="153" M="true"/>
      <CHUNK I="132" S1="124" S2="154" M="true"/>
      <CHUNK I="133" S1="125" S2="155" M="true"/>
      <CHUNK I="134" S1="126" S2="156" M="true"/>
      <CHUNK I="135" S1="127" S2="157" M="true"/>
      <CHUNK I="136" S1="128" S2="158" M="true"/>
      <CHUNK I="137" S1="129" S2="159" M="false"/>
      <CHUNK I="138" S1="129" S2="160" M="true"/>
      <CHUNK I="139" S1="130" S2="161" M="true"/>
      <CHUNK I="140" S1="131" S2="162" M="true"/>
      <CHUNK I="141" S1="132" S2="163" M="true"/>
      <CHUNK I="142" S1="133" S2="164" M="true"/>
      <CHUNK I="143" S1="134" S2="165" M="true"/>
      <CHUNK I="144" S1="135" S2="166" M="true"/>
      <CHUNK I="145" S1="136" S2="167" M="true"/>
      <CHUNK I="146" S1="137" S2="168" M="true"/>
      <CHUNK I="147" S1="138" S2="169" M="true"/>
      <CHUNK I="148" S1="139" S2="170" M="true"/>
      <CHUNK I="149" S1="140" S2="171" M="true"/>
      <CHUNK I="150" S1="141" S2="172" M="true"/>
      <CHUNK I="151" S1="142" S2="173" M="true"/>
      <CHUNK I="152" S1="143" S2="174" M="true"/>
      <CHUNK I="153" S1="144" S2="175" M="true"/>
      <CHUNK I="154" S1="145" S2="176" M="true"/>
      <CHUNK I="155" S1="146" S2="177" M="false"/>
      <CHUNK I="156" S1="146" S2="178" M="true"/>
      <CHUNK I="157" S1="147" S2="179" M="true"/>
      <CHUNK I="158" S1="148" S2="180" M="true"/>
      <CHUNK I="159" S1="149" S2="181" M="true"/>
      <CHUNK I="160" S1="150" S2="182" M="true"/>
      <CHUNK I="161" S1="151" S2="183" M="true"/>
      <CHUNK I="162" S1="152" S2="184" M="true"/>
      <CHUNK I="163" S1="153" S2="185" M="true"/>
      <CHUNK I="164" S1="154" S2="186" M="true"/>
      <CHUNK I="165" S1="155" S2="187" M="true"/>
      <CHUNK I="166" S1="156" S2="188" M="true"/>
      <CHUNK I="167" S1="157" S2="189" M="true"/>
      <CHUNK I="168" S1="158" S2="190" M="true"/>
      <CHUNK I="169" S1="159" S2="191" M="false"/>
      <CHUNK I="170" S1="159" S2="192" M="true"/>
      <CHUNK I="171" S1="160" S2="193" M="true"/>
      <CHUNK I="172" S1="161" S2="194" M="true"/>
      <CHUNK I="173" S1="162" S2="195" M="true"/>
      <CHUNK I="174" S1="163" S2="197" M="true"/>
      <CHUNK I="175" S1="164" S2="198" M="true"/>
      <CHUNK I="176" S1="165" S2="199" M="true"/>
      <CHUNK I="177" S1="166" S2="201" M="false"/>
      <CHUNK I="178" S1="166" S2="202" M="true"/>
      <CHUNK I="179" S1="167" S2="204" M="false"/>
      <CHUNK I="180" S1="167" S2="205" M="true"/>
      <CHUNK I="181" S1="168" S2="206" M="true"/>
      <CHUNK I="182" S1="169" S2="207" M="true"/>
      <CHUNK I="183" S1="170" S2="208" M="true"/>
      <CHUNK I="184" S1="171" S2="209" M="false"/>
      <CHUNK I="185" S1="171" S2="210" M="true"/>
      <CHUNK I="186" S1="172" S2="212" M="true"/>
      <CHUNK I="187" S1="173" S2="213" M="true"/>
      <CHUNK I="188" S1="174" S2="214" M="true"/>
      <CHUNK I="189" S1="175" S2="215" M="true"/>
      <CHUNK I="190" S1="176" S2="216" M="true"/>
      <CHUNK I="191" S1="177" S2="217" M="true"/>
      <CHUNK I="192" S1="178" S2="218" M="true"/>
      <CHUNK I="193" S1="179" S2="219" M="true"/>
      <CHUNK I="194" S1="180" S2="220" M="true"/>
      <CHUNK I="195" S1="181" S2="221" M="true"/>
      <CHUNK I="196" S1="182" S2="222" M="true"/>
      <CHUNK I="197" S1="183" S2="223" M="true"/>
      <CHUNK I="198" S1="184" S2="224" M="true"/>
      <CHUNK I="199" S1="185" S2="225" M="false"/>
      <CHUNK I="200" S1="185" S2="226" M="true"/>
      <CHUNK I="201" S1="186" S2="227" M="true"/>
      <CHUNK I="202" S1="187" S2="228" M="true"/>
      <CHUNK I="203" S1="188" S2="229" M="false"/>
      <CHUNK I="204" S1="188" S2="230" M="true"/>
      <CHUNK I="205" S1="189" S2="231" M="true"/>
      <CHUNK I="206" S1="190" S2="232" M="true"/>
      <CHUNK I="207" S1="191" S2="235" M="true"/>
      <CHUNK I="208" S1="192" S2="236" M="true"/>
      <CHUNK I="209" S1="193" S2="237" M="true"/>
      <CHUNK I="210" S1="194" S2="238" M="true"/>
      <CHUNK I="211" S1="195" S2="240" M="false"/>
      <CHUNK I="212" S1="195" S2="241" M="true"/>
      <CHUNK I="213" S1="196" S2="242" M="true"/>
      <CHUNK I="214" S1="197" S2="243" M="false"/>
      <CHUNK I="215" S1="197" S2="244" M="true"/>
      <CHUNK I="216" S1="198" S2="245" M="true"/>
      <CHUNK I="217" S1="199" S2="246" M="true"/>
      <CHUNK I="218" S1="200" S2="248" M="true"/>
      <CHUNK I="219" S1="201" S2="250" M="true"/>
      <CHUNK I="220" S1="202" S2="251" M="true"/>
      <CHUNK I="221" S1="203" S2="253" M="false"/>
      <CHUNK I="222" S1="203" S2="254" M="true"/>
      <CHUNK I="223" S1="204" S2="255" M="true"/>
      <CHUNK I="224" S1="205" S2="256" M="true"/>
      <CHUNK I="225" S1="206" S2="257" M="true"/>
      <CHUNK I="226" S1="207" S2="259" M="true"/>
      <CHUNK I="227" S1="208" S2="260" M="true"/>
      <CHUNK I="228" S1="209" S2="261" M="true"/>
      <CHUNK I="229" S1="210" S2="263" M="true"/>
      <CHUNK I="230" S1="211" S2="264" M="true"/>
      <CHUNK I="231" S1="212" S2="265" M="false"/>
      <CHUNK I="232" S1="212" S2="266" M="true"/>
      <CHUNK I="233" S1="213" S2="267" M="true"/>
      <CHUNK I="234" S1="214" S2="268" M="true"/>
      <CHUNK I="235" S1="215" S2="269" M="true"/>
      <CHUNK I="236" S1="216" S2="270" M="true"/>
      <CHUNK I="237" S1="217" S2="271" M="true"/>
      <CHUNK I="238" S1="218" S2="272" M="true"/>
      <CHUNK I="239" S1="219" S2="273" M="true"/>
      <CHUNK I="240" S1="220" S2="274" M="true"/>
      <CHUNK I="241" S1="221" S2="275" M="true"/>
      <CHUNK I="242" S1="222" S2="276" M="true"/>
      <CHUNK I="243" S1="223" S2="277" M="true"/>
      <CHUNK I="244" S1="224" S2="278" M="true"/>
      <CHUNK I="245" S1="225" S2="279" M="true"/>
      <CHUNK I="246" S1="226" S2="280" M="true"/>
      <CHUNK I="247" S1="227" S2="281" M="true"/>
      <CHUNK I="248" S1="228" S2="282" M="true"/>
      <CHUNK I="249" S1="229" S2="283" M="true"/>
      <CHUNK I="250" S1="230" S2="284" M="true"/>
      <CHUNK I="251" S1="231" S2="285" M="false"/>
      <CHUNK I="252" S1="231" S2="286" M="true"/>
      <CHUNK I="253" S1="232" S2="287" M="true"/>
      <CHUNK I="254" S1="233" S2="288" M="true"/>
      <CHUNK I="255" S1="234" S2="289" M="true"/>
      <CHUNK I="256" S1="235" S2="290" M="true"/>
      <CHUNK I="257" S1="236" S2="291" M="true"/>
      <CHUNK I="258" S1="237" S2="292" M="false"/>
      <CHUNK I="259" S1="237" S2="293" M="true"/>
      <CHUNK I="260" S1="238" S2="294" M="true"/>
      <CHUNK I="261" S1="239" S2="295" M="true"/>
      <CHUNK I="262" S1="240" S2="297" M="true"/>
      <CHUNK I="263" S1="241" S2="298" M="true"/>
      <CHUNK I="264" S1="242" S2="299" M="true"/>
      <CHUNK I="265" S1="243" S2="300" M="true"/>
      <CHUNK I="266" S1="244" S2="301" M="true"/>
      <CHUNK I="267" S1="245" S2="302" M="true"/>
      <CHUNK I="268" S1="246" S2="303" M="true"/>
      <CHUNK I="269" S1="247" S2="304" M="false"/>
      <CHUNK I="270" S1="247" S2="305" M="true"/>
      <CHUNK I="271" S1="248" S2="306" M="false"/>
      <CHUNK I="272" S1="248" S2="307" M="true"/>
      <CHUNK I="273" S1="249" S2="308" M="true"/>
      <CHUNK I="274" S1="250" S2="309" M="true"/>
      <CHUNK I="275" S1="251" S2="311" M="true"/>
      <CHUNK I="276" S1="252" S2="312" M="true"/>
      <CHUNK I="277" S1="253" S2="313" M="true"/>
      <CHUNK I="278" S1="254" S2="314" M="true"/>
      <CHUNK I="279" S1="255" S2="315" M="true"/>
      <CHUNK I="280" S1="256" S2="317" M="true"/>
      <CHUNK I="281" S1="257" S2="318" M="true"/>
      <CHUNK I="282" S1="258" S2="319" M="true"/>
      <CHUNK I="283" S1="259" S2="320" M="true"/>
      <CHUNK I="284" S1="260" S2="321" M="true"/>
      <CHUNK I="285" S1="261" S2="323" M="true"/>
      <CHUNK I="286" S1="262" S2="324" M="true"/>
      <CHUNK I="287" S1="263" S2="325" M="true"/>
      <CHUNK I="288" S1="264" S2="326" M="true"/>
      <CHUNK I="289" S1="265" S2="327" M="true"/>
      <CHUNK I="290" S1="266" S2="328" M="true"/>
      <CHUNK I="291" S1="267" S2="329" M="true"/>
      <CHUNK I="292" S1="268" S2="330" M="true"/>
      <CHUNK I="293" S1="269" S2="331" M="true"/>
      <CHUNK I="294" S1="270" S2="332" M="true"/>
      <CHUNK I="295" S1="271" S2="333" M="true"/>
      <CHUNK I="296" S1="272" S2="334" M="false"/>
      <CHUNK I="297" S1="272" S2="335" M="false"/>
      <CHUNK I="298" S1="272" S2="336" M="true"/>
      <CHUNK I="299" S1="273" S2="337" M="true"/>
      <CHUNK I="300" S1="274" S2="338" M="true"/>
      <CHUNK I="301" S1="275" S2="339" M="true"/>
      <CHUNK I="302" S1="276" S2="340" M="true"/>
      <CHUNK I="303" S1="277" S2="341" M="true"/>
      <CHUNK I="304" S1="278" S2="342" M="true"/>
      <CHUNK I="305" S1="279" S2="343" M="true"/>
      <CHUNK I="306" S1="280" S2="344" M="true"/>
      <CHUNK I="307" S1="281" S2="345" M="true"/>
      <CHUNK I="308" S1="282" S2="347" M="true"/>
      <CHUNK I="309" S1="283" S2="348" M="true"/>
      <CHUNK I="310" S1="284" S2="349" M="true"/>
      <CHUNK I="311" S1="285" S2="350" M="true"/>
      <CHUNK I="312" S1="286" S2="352" M="true"/>
      <CHUNK I="313" S1="287" S2="353" M="true"/>
      <CHUNK I="314" S1="288" S2="354" M="true"/>
      <CHUNK I="315" S1="289" S2="355" M="true"/>
      <CHUNK I="316" S1="290" S2="356" M="true"/>
      <CHUNK I="317" S1="291" S2="357" M="true"/>
      <CHUNK I="318" S1="292" S2="358" M="true"/>
      <CHUNK I="319" S1="293" S2="359" M="true"/>
      <CHUNK I="320" S1="294" S2="360" M="true"/>
      <CHUNK I="321" S1="295" S2="361" M="false"/>
      <CHUNK I="322" S1="295" S2="362" M="true"/>
      <CHUNK I="323" S1="296" S2="363" M="true"/>
      <CHUNK I="324" S1="297" S2="364" M="true"/>
      <CHUNK I="325" S1="298" S2="365" M="true"/>
      <CHUNK I="326" S1="299" S2="366" M="true"/>
      <CHUNK I="327" S1="300" S2="367" M="true"/>
      <CHUNK I="328" S1="301" S2="368" M="true"/>
      <CHUNK I="329" S1="302" S2="369" M="true"/>
      <CHUNK I="330" S1="303" S2="370" M="true"/>
      <CHUNK I="331" S1="304" S2="371" M="true"/>
      <CHUNK I="332" S1="305" S2="372" M="true"/>
      <CHUNK I="333" S1="306" S2="373" M="true"/>
      <CHUNK I="334" S1="307" S2="374" M="true"/>
      <CHUNK I="335" S1="308" S2="375" M="true"/>
      <CHUNK I="336" S1="309" S2="376" M="true"/>
      <CHUNK I="337" S1="310" S2="377" M="true"/>
      <CHUNK I="338" S1="311" S2="378" M="true"/>
      <CHUNK I="339" S1="312" S2="379" M="true"/>
      <CHUNK I="340" S1="313" S2="380" M="true"/>
      <CHUNK I="341" S1="314" S2="381" M="true"/>
      <CHUNK I="342" S1="315" S2="383" M="true"/>
      <CHUNK I="343" S1="316" S2="385" M="true"/>
      <CHUNK I="344" S1="317" S2="386" M="true"/>
      <CHUNK I="345" S1="318" S2="387" M="true"/>
      <CHUNK I="346" S1="319" S2="388" M="true"/>
      <CHUNK I="347" S1="320" S2="389" M="true"/>
      <CHUNK I="348" S1="321" S2="390" M="true"/>
      <CHUNK I="349" S1="322" S2="391" M="true"/>
      <CHUNK I="350" S1="323" S2="392" M="false"/>
      <CHUNK I="351" S1="323" S2="393" M="true"/>
      <CHUNK I="352" S1="324" S2="394" M="true"/>
      <CHUNK I="353" S1="325" S2="395" M="true"/>
      <CHUNK I="354" S1="326" S2="396" M="true"/>
      <CHUNK I="355" S1="327" S2="397" M="true"/>
      <CHUNK I="356" S1="328" S2="398" M="false"/>
      <CHUNK I="357" S1="328" S2="399" M="true"/>
      <CHUNK I="358" S1="329" S2="400" M="true"/>
      <CHUNK I="359" S1="330" S2="403" M="true"/>
      <CHUNK I="360" S1="331" S2="404" M="true"/>
      <CHUNK I="361" S1="332" S2="405" M="true"/>
      <CHUNK I="362" S1="333" S2="406" M="true"/>
      <CHUNK I="363" S1="334" S2="407" M="true"/>
      <CHUNK I="364" S1="335" S2="408" M="true"/>
      <CHUNK I="365" S1="336" S2="409" M="true"/>
      <CHUNK I="366" S1="337" S2="410" M="true"/>
      <CHUNK I="367" S1="338" S2="411" M="true"/>
      <CHUNK I="368" S1="339" S2="412" M="true"/>
      <CHUNK I="369" S1="340" S2="413" M="true"/>
      <CHUNK I="370" S1="341" S2="414" M="true"/>
      <CHUNK I="371" S1="342" S2="415" M="true"/>
      <CHUNK I="372" S1="343" S2="417" M="true"/>
      <CHUNK I="373" S1="344" S2="418" M="true"/>
      <CHUNK I="374" S1="345" S2="419" M="true"/>
      <CHUNK I="375" S1="346" S2="420" M="true"/>
      <CHUNK I="376" S1="347" S2="421" M="true"/>
      <CHUNK I="377" S1="348" S2="422" M="true"/>
      <CHUNK I="378" S1="349" S2="423" M="true"/>
      <CHUNK I="379" S1="350" S2="424" M="true"/>
      <CHUNK I="380" S1="351" S2="425" M="true"/>
      <CHUNK I="381" S1="352" S2="426" M="false"/>
    </MAP_ALIGNMENT>
</RESTRICTION_MAPS_DOCUMENT>
